# Supplementary material for: Association of Risk Variants in the CFH Gene With Elevated Levels of Coagulation and Complement Factors in Idiopathic Multifocal Choroiditis
Source: JAMA Ophthalmol. 2023 Jul 6;141(8):737–45. doi: 10.1001/jamaophthalmol.2023.2557 (PMC10326733; doi:10.1001/jamaophthalmol.2023.2557)
Supplement: Supplement 2. — eTable 3. Genome-Wide Significant Hits in Cohort 1 eTable 4. Association Results for Classical HLA Alleles With 4-Digit Imputation eTable 5. Association Results for Classical HLA Alleles With G Group Imputation eTable 6. Full List of Proteins Measured in the Olink Explore 384 Inflammation II Panel eTable 7. Summary Statistics of the 52 Risk Loci for Age-Related Macular Degeneration [file jamaophthalmol-e232557-s002.xlsx]

## Sheet: Overview
de Groot EL, et al. Association of risk variants in the CFH gene with elevated levels of coagulation and complement factors in idiopathic multifocal choroiditis. JAMA Ophthalmol. Published online July 6, 2023. doi:10.1001/jamaophthalmol.2023.2557
This supplemental material has been provided by the authors to give readers additional information about their work.
eTable 3. Genome-Wide Significant Hits in Cohort 1
eTable 4. Association Results for Classical HLA Alleles With 4-Digit Imputation
eTable 5. Association Results for Classical HLA Alleles With G Group Imputation
eTable 6. Full List of Proteins Measured in the Olink Explore 384 Inflammation II Panel
eTable 7. Summary Statistics of the 52 Risk Loci for Age-Related Macular Degeneration

## Sheet: eTable 3. Genome-Wide Hits
eTable 3. All genome-wide significant hits in cohort 1 comprising patients diagnosed with the subtypes idiopathic multifocal choroiditis and punctate inner choroidopathy.
Abbreviations: SNP, single nucleotide polymorphism; CHR, chromosome; bp, basepair; CFH, complement factor H; AF, allele frequency; OR, odds ratio; CI, confidence interval; MIR548AI, MicroRNA 548ai.
SNP	CHR	Gene	bp (Hg19)	Major/minor allele	Minor AF controls	Minor AF cMFC	P-value	OR (95% CI)
rs7535263	1	CFH	196682346	G/A	0.430	0.270	9.30 E-9	0.52 (0.41-0.64)
rs6677089	1	CFH	196684313	A/C	0.430	0.270	9.35 E-9	0.52 (0.41-0.64)
rs3753395	1	CFH	196686652	A/T	0.430	0.270	9.35 E-9	0.52 (0.41-0.64)
rs2274700	1	CFH	196682947	G/A	0.430	0.270	9.48 E-9	0.52 (0.41-0.64)
rs10922105	1	CFH	196690250	A/C	0.430	0.269	9.50 E-9	0.52 (0.41-0.64)
rs10922106	1	CFH	196691464	A/G	0.430	0.269	9.50 E-9	0.52 (0.41-0.64)
rs3766405	1	CFH	196695161	C/T	0.431	0.269	9.56 E-9	0.52 (0.41-0.64)
rs6688272	1	CFH	196684392	G/T	0.430	0.270	9.57 E-9	0.52 (0.41-0.64)
rs10465586	1	CFH	196687329	A/T	0.430	0.270	9.57 E-9	0.52 (0.41-0.64)
rs10922104	1	CFH	196687730	A/G	0.430	0.270	9.57 E-9	0.52 (0.41-0.64)
rs1410996	1	CFH	196696933	G/A	0.432	0.271	9.60 E-9	0.52 (0.41-0.64)
rs10801558	1	CFH	196699044	T/G	0.431	0.269	9.69 E-9	0.52 (0.41-0.64)
rs10922109	1	CFH	196704632	C/A	0.430	0.269	9.72 E-9	0.52 (0.41-0.64)
rs10922108	1	CFH	196701473	A/T	0.430	0.269	9.72 E-9	0.52 (0.41-0.64)
rs7540032	1	CFH	196701284	C/T	0.432	0.271	9.87 E-9	0.52 (0.41-0.64)
rs1329428	1	CFH	196702810	C/T	0.432	0.271	9.87 E-9	0.52 (0.41-0.64)
rs1329427	1	CFH	196704559	C/T	0.430	0.269	9.95 E-9	0.52 (0.41-0.64)
rs10801559	1	CFH	196704204	G/A	0.430	0.269	9.96 E-9	0.52 (0.41-0.64)
rs7514261	1	CFH	196700914	G/A	0.430	0.269	9.98 E-9	0.52 (0.41-0.64)
rs10737680	1	CFH	196679455	A/C	0.430	0.270	1.05 E-8	0.52 (0.41-0.64)

## Sheet: eTable 4. 4 Digits
eTable 4. Association results for classical HLA alleles with frequency >0.01 in cases versus a reference population with four digits imputation. For each classical HLA allele, the frequency in the cases and controls are displayed including the odds ratios, confidence intervals and P-values. The reference data was derived from the Haplotype Reference Consortium.
Abbreviations: AF, allele frequency; OR, odds ratio; CI, confidence interval; HLA, Human Leukocyte Antigen
SNPID	AF.Cases	AF.Controls	OR	CI_95_or	p.value
HLA_A*01	0.144	0.168	1.621	0.96-2.74	0.072
HLA_A*01:01	0.143	0.168	1.632	0.96-2.77	0.069
HLA_A*01:01:01:01	0.143	0.168	1.63	0.96-2.77	0.07
HLA_A*02	0.34	0.302	0.883	0.63-1.23	0.47
HLA_A*02:01	0.335	0.294	0.895	0.64-1.25	0.526
HLA_A*02:01:01:01	0.334	0.293	0.9	0.64-1.26	0.546
HLA_A*03	0.165	0.165	0.76	0.53-1.09	0.137
HLA_A*03:01	0.161	0.162	0.751	0.52-1.08	0.123
HLA_A*03:01:01:01	0.161	0.162	0.751	0.52-1.08	0.123
HLA_A*11	0.053	0.049	1.26	0.73-2.17	0.412
HLA_A*11:01	0.051	0.047	1.278	0.73-2.24	0.399
HLA_A*11:01:01:01	0.051	0.047	1.278	0.73-2.24	0.399
HLA_A*23	0.023	0.016	2.538	0.94-6.88	0.067
HLA_A*23:01	0.023	0.016	2.555	0.94-6.94	0.066
HLA_A*23:01:01:01	0.023	0.016	2.555	0.94-6.94	0.066
HLA_A*24	0.068	0.088	0.779	0.52-1.17	0.229
HLA_A*24:02	0.068	0.087	0.785	0.52-1.18	0.252
HLA_A*24:02:01:01	0.067	0.087	0.786	0.52-1.18	0.252
HLA_A*26	0.012	0.021	0.791	0.32-1.95	0.622
HLA_A*26:01	0.012	0.019	0.82	0.33-2.04	0.683
HLA_A*26:01:01:01	0.012	0.019	0.82	0.33-2.04	0.683
HLA_A*29	0.023	0.031	0.826	0.41-1.65	0.602
HLA_A*29:02	0.021	0.029	0.769	0.37-1.59	0.488
HLA_A*29:02:01:01	0.021	0.029	0.77	0.37-1.59	0.49
HLA_A*30	0.012	0.021	0.679	0.29-1.56	0.369
HLA_A*31	0.056	0.027	3.076	1.52-6.23	0.002
HLA_A*31:01	0.055	0.027	3.011	1.49-6.09	0.002
HLA_A*31:01:02:01	0.055	0.027	3.011	1.49-6.09	0.002
HLA_A*32	0.038	0.04	0.97	0.57-1.65	0.918
HLA_A*32:01	0.038	0.04	0.972	0.57-1.65	0.924
HLA_A*32:01:01:01	0.038	0.04	0.972	0.57-1.65	0.924
HLA_A*68	0.047	0.049	1.077	0.65-1.79	0.788
HLA_A*68:01	0.041	0.043	1.051	0.62-1.78	0.862
HLA_A*68:01:01:01	0.015	0.013	1.764	0.57-5.42	0.327
HLA_A*68:01:02:01	0.027	0.029	0.885	0.47-1.65	0.715
HLA_C*01	0.026	0.029	1.098	0.55-2.19	0.803
HLA_C*01:02	0.026	0.029	1.099	0.55-2.19	0.802
HLA_C*01:02:01:01	0.026	0.029	1.099	0.55-2.19	0.802
HLA_C*02	0.044	0.057	0.842	0.51-1.39	0.512
HLA_C*02:02	0.044	0.056	0.843	0.51-1.39	0.516
HLA_C*02:02:02:01	0.044	0.056	0.852	0.52-1.41	0.545
HLA_C*03	0.206	0.179	0.933	0.69-1.27	0.673
HLA_C*03:03	0.071	0.073	0.89	0.59-1.35	0.596
HLA_C*03:03:01:01	0.071	0.073	0.896	0.59-1.36	0.618
HLA_C*03:04	0.134	0.103	1.024	0.7-1.49	0.909
HLA_C*03:04:01:01	0.134	0.103	1.028	0.7-1.5	0.897
HLA_C*04	0.115	0.111	1.073	0.72-1.6	0.743
HLA_C*04:01	0.115	0.11	1.073	0.72-1.6	0.745
HLA_C*04:01:01:01	0.115	0.11	1.073	0.72-1.6	0.745
HLA_C*05	0.065	0.073	0.924	0.6-1.43	0.735
HLA_C*05:01	0.064	0.073	0.915	0.59-1.43	0.708
HLA_C*05:01:01:01	0.064	0.073	0.915	0.59-1.43	0.709
HLA_C*06	0.076	0.085	1.078	0.71-1.64	0.739
HLA_C*06:02	0.076	0.085	1.078	0.71-1.64	0.739
HLA_C*06:02:01:01	0.076	0.085	1.079	0.71-1.65	0.738
HLA_C*07	0.338	0.332	0.955	0.69-1.32	0.792
HLA_C*07:01	0.135	0.162	1.289	0.8-2.08	0.304
HLA_C*07:01:01:01	0.135	0.162	1.289	0.8-2.08	0.304
HLA_C*07:02	0.188	0.15	0.775	0.48-1.24	0.295
HLA_C*07:02:01:01	0.188	0.15	0.775	0.48-1.24	0.294
HLA_C*07:04	0.015	0.019	0.798	0.35-1.81	0.6
HLA_C*07:04:01:01	0.015	0.019	0.798	0.35-1.81	0.6
HLA_C*08	0.021	0.018	1.502	0.61-3.71	0.384
HLA_C*08:02	0.021	0.018	1.504	0.61-3.71	0.383
HLA_C*08:02:01:01	0.021	0.018	1.503	0.61-3.71	0.384
HLA_C*12	0.021	0.039	0.64	0.34-1.2	0.166
HLA_C*12:03	0.02	0.035	0.703	0.36-1.37	0.302
HLA_C*12:03:01:01	0.02	0.035	0.703	0.36-1.37	0.303
HLA_C*14	0.012	0.014	0.905	0.36-2.3	0.845
HLA_C*14:02	0.012	0.014	0.914	0.36-2.32	0.86
HLA_C*14:02:01:01	0.012	0.014	0.914	0.36-2.32	0.86
HLA_C*15	0.041	0.024	2.845	1.3-6.23	0.009
HLA_C*15:02	0.034	0.021	2.489	1.09-5.7	0.031
HLA_C*15:02:01:01	0.034	0.021	2.489	1.09-5.7	0.031
HLA_C*16	0.021	0.034	0.697	0.35-1.4	0.314
HLA_C*16:01	0.012	0.031	0.52	0.24-1.11	0.091
HLA_C*16:01:01:01	0.012	0.031	0.52	0.24-1.11	0.091
HLA_B*07	0.183	0.138	0.897	0.55-1.47	0.677
HLA_B*07:02	0.175	0.135	0.813	0.49-1.35	0.431
HLA_B*07:02:01:01	0.175	0.135	0.813	0.49-1.35	0.43
HLA_B*08	0.103	0.121	1.804	0.88-3.71	0.108
HLA_B*08:01	0.102	0.121	1.756	0.85-3.61	0.126
HLA_B*08:01:01:01	0.102	0.12	1.795	0.87-3.69	0.112
HLA_B*13	0.02	0.023	1.114	0.51-2.42	0.798
HLA_B*13:02	0.02	0.023	1.114	0.51-2.43	0.797
HLA_B*13:02:01:01	0.02	0.023	1.114	0.51-2.43	0.797
HLA_B*14	0.021	0.019	1.432	0.59-3.48	0.437
HLA_B*14:02	0.012	0.015	0.94	0.37-2.39	0.905
HLA_B*14:02:01:01	0.012	0.015	0.94	0.37-2.39	0.905
HLA_B*15	0.143	0.103	1.226	0.85-1.78	0.286
HLA_B*15:01	0.139	0.094	1.334	0.9-1.97	0.147
HLA_B*15:01:01:01	0.139	0.094	1.334	0.9-1.97	0.147
HLA_B*18	0.021	0.039	0.65	0.35-1.21	0.177
HLA_B*18:01	0.021	0.038	0.678	0.36-1.29	0.238
HLA_B*18:01:01:01	0.021	0.038	0.678	0.36-1.29	0.238
HLA_B*27	0.044	0.039	1.21	0.68-2.14	0.524
HLA_B*27:05	0.041	0.035	1.288	0.7-2.37	0.423
HLA_B*27:05:02:01	0.041	0.034	1.289	0.7-2.37	0.422
HLA_B*35	0.092	0.089	0.969	0.63-1.49	0.894
HLA_B*35:01	0.071	0.067	0.899	0.55-1.47	0.686
HLA_B*35:01:01:01	0.071	0.067	0.899	0.55-1.47	0.686
HLA_B*35:02	0.011	0.006	2.863	0.62-13.12	0.176
HLA_B*35:02:01:01	0.011	0.006	2.863	0.62-13.12	0.176
HLA_B*37	0.018	0.015	1.285	0.51-3.24	0.607
HLA_B*37:01	0.018	0.015	1.286	0.51-3.24	0.607
HLA_B*37:01:01:01	0.018	0.015	1.286	0.51-3.24	0.607
HLA_B*39	0.018	0.019	0.89	0.4-1.97	0.787
HLA_B*40	0.073	0.079	0.799	0.52-1.22	0.304
HLA_B*40:01	0.062	0.063	0.806	0.51-1.28	0.365
HLA_B*40:01:01	0.062	0.063	0.806	0.51-1.28	0.365
HLA_B*40:02	0.012	0.015	0.809	0.32-2.04	0.666
HLA_B*40:02:01:01	0.012	0.015	0.809	0.32-2.04	0.666
HLA_B*41	0.017	0.005	18.935	2.94-121.89	0.002
HLA_B*44	0.109	0.13	0.928	0.65-1.32	0.688
HLA_B*44:02	0.074	0.08	0.974	0.65-1.47	0.909
HLA_B*44:02:01:01	0.074	0.08	0.974	0.65-1.47	0.909
HLA_B*44:03	0.032	0.043	0.917	0.49-1.73	0.799
HLA_B*44:03:01:01	0.032	0.042	0.933	0.5-1.75	0.84
HLA_B*51	0.055	0.058	1.105	0.67-1.83	0.71
HLA_B*51:01	0.05	0.056	1.008	0.62-1.64	0.977
HLA_B*51:01:01:01	0.05	0.056	1.008	0.62-1.64	0.977
HLA_B*55	0.012	0.02	0.636	0.28-1.46	0.289
HLA_B*55:01	0.012	0.02	0.64	0.28-1.47	0.298
HLA_B*55:01:01	0.012	0.02	0.64	0.28-1.47	0.298
HLA_B*57	0.032	0.033	1.301	0.65-2.62	0.47
HLA_B*57:01	0.032	0.032	1.353	0.67-2.75	0.409
HLA_B*57:01:01:01	0.032	0.032	1.353	0.67-2.75	0.409
HLA_DRB1*01	0.123	0.114	0.879	0.6-1.29	0.518
HLA_DRB1*01:01	0.111	0.102	0.865	0.58-1.29	0.487
HLA_DRB1*01:01:01	0.111	0.102	0.865	0.58-1.29	0.488
HLA_DRB1*03	0.1	0.13	1.026	0.6-1.76	0.931
HLA_DRB1*03:01	0.1	0.129	1.052	0.61-1.82	0.865
HLA_DRB1*03:01:01:01	0.1	0.129	1.052	0.61-1.82	0.866
HLA_DRB1*04	0.175	0.142	1.236	0.87-1.76	0.241
HLA_DRB1*04:01	0.119	0.087	1.392	0.9-2.16	0.14
HLA_DRB1*04:01:01:01	0.119	0.087	1.392	0.9-2.16	0.14
HLA_DRB1*04:04	0.039	0.03	1.239	0.64-2.39	0.533
HLA_DRB1*04:04:01	0.039	0.03	1.239	0.64-2.39	0.533
HLA_DRB1*07	0.079	0.107	0.852	0.55-1.32	0.484
HLA_DRB1*07:01	0.075	0.104	0.85	0.55-1.32	0.481
HLA_DRB1*07:01:01:01	0.075	0.104	0.85	0.55-1.32	0.481
HLA_DRB1*08	0.019	0.028	0.666	0.33-1.35	0.263
HLA_DRB1*08:01	0.013	0.024	0.581	0.27-1.25	0.165
HLA_DRB1*08:01:01	0.013	0.024	0.581	0.27-1.25	0.165
HLA_DRB1*09	0.022	0.012	2.107	0.76-5.82	0.151
HLA_DRB1*09:01	0.022	0.011	2.113	0.77-5.84	0.149
HLA_DRB1*09:01:02:01	0.022	0.011	2.113	0.77-5.84	0.149
HLA_DRB1*10	0.021	0.007	4.276	1.29-14.13	0.017
HLA_DRB1*10:01	0.021	0.007	4.276	1.29-14.13	0.017
HLA_DRB1*10:01:01:01	0.021	0.007	4.276	1.29-14.13	0.017
HLA_DRB1*11	0.053	0.09	0.634	0.4-0.99	0.047
HLA_DRB1*11:01	0.037	0.06	0.64	0.37-1.11	0.114
HLA_DRB1*11:01:01:01	0.037	0.059	0.644	0.37-1.12	0.12
HLA_DRB1*13	0.115	0.134	0.895	0.64-1.26	0.533
HLA_DRB1*13:01	0.049	0.069	0.744	0.46-1.2	0.225
HLA_DRB1*13:01:01:01	0.049	0.069	0.744	0.46-1.2	0.225
HLA_DRB1*13:02	0.05	0.053	0.984	0.61-1.59	0.953
HLA_DRB1*13:02:01:01	0.05	0.053	0.984	0.61-1.59	0.953
HLA_DRB1*13:03	0.012	0.009	1.754	0.49-6.31	0.397
HLA_DRB1*13:03:01	0.012	0.009	1.754	0.49-6.31	0.397
HLA_DRB1*14	0.033	0.038	0.947	0.52-1.73	0.868
HLA_DRB1*14:01	0.032	0.036	0.967	0.53-1.78	0.921
HLA_DRB1*14:01:01	0.032	0.036	0.967	0.53-1.78	0.921
HLA_DRB1*15	0.217	0.148	1.533	0.99-2.37	0.055
HLA_DRB1*15:01	0.203	0.132	1.623	1.03-2.55	0.036
HLA_DRB1*15:01:01:01	0.203	0.131	1.651	1.05-2.6	0.031
HLA_DRB1*16	0.02	0.013	1.96	0.69-5.54	0.206
HLA_DRB1*16:01	0.016	0.013	1.586	0.56-4.53	0.396
HLA_DRB1*16:01:01	0.016	0.013	1.587	0.56-4.53	0.395
HLA_DQA1*01	0.514	0.442	1.123	0.87-1.45	0.383
HLA_DQA1*01:01	0.175	0.158	0.995	0.73-1.35	0.976
HLA_DQA1*01:01:01:01	0.175	0.158	0.995	0.73-1.35	0.976
HLA_DQA1*01:02	0.283	0.207	1.496	1.05-2.14	0.026
HLA_DQA1*01:02:01:01	0.283	0.207	1.497	1.05-2.14	0.026
HLA_DQA1*01:03	0.055	0.074	0.786	0.51-1.22	0.287
HLA_DQA1*01:03:01:01	0.055	0.074	0.786	0.51-1.22	0.287
HLA_DQA1*02	0.077	0.115	0.78	0.52-1.18	0.238
HLA_DQA1*02:01	0.077	0.115	0.78	0.52-1.18	0.238
HLA_DQA1*02:01:01:01	0.077	0.115	0.78	0.52-1.18	0.238
HLA_DQA1*03	0.218	0.168	1.36	0.99-1.86	0.055
HLA_DQA1*03:01	0.218	0.168	1.36	0.99-1.86	0.055
HLA_DQA1*03:01:01	0.218	0.168	1.36	0.99-1.86	0.055
HLA_DQA1*04	0.017	0.034	0.557	0.29-1.07	0.078
HLA_DQA1*04:01	0.017	0.034	0.557	0.29-1.07	0.078
HLA_DQA1*04:01:01:01	0.017	0.034	0.557	0.29-1.07	0.078
HLA_DQA1*05	0.16	0.223	0.767	0.52-1.13	0.176
HLA_DQA1*05:01	0.16	0.223	0.767	0.52-1.13	0.176
HLA_DQA1*05:01:01:01	0.16	0.223	0.767	0.52-1.13	0.176
HLA_DQB1*02	0.15	0.211	0.851	0.59-1.23	0.403
HLA_DQB1*02:01	0.149	0.21	0.848	0.58-1.23	0.393
HLA_DQB1*02:01:01	0.149	0.21	0.848	0.58-1.23	0.394
HLA_DQB1*03	0.318	0.319	1.03	0.8-1.32	0.831
HLA_DQB1*03:01	0.125	0.167	0.765	0.54-1.08	0.123
HLA_DQB1*03:01:01:01	0.125	0.167	0.765	0.54-1.08	0.123
HLA_DQB1*03:02	0.144	0.102	1.354	0.93-1.97	0.114
HLA_DQB1*03:02:01:01	0.142	0.102	1.356	0.93-1.98	0.114
HLA_DQB1*03:03	0.046	0.045	1.242	0.69-2.22	0.476
HLA_DQB1*03:03:02:01	0.046	0.045	1.242	0.69-2.23	0.476
HLA_DQB1*04	0.016	0.031	0.581	0.3-1.12	0.107
HLA_DQB1*04:02	0.016	0.031	0.583	0.3-1.13	0.111
HLA_DQB1*04:02:01:01	0.016	0.031	0.582	0.3-1.13	0.108
HLA_DQB1*05	0.199	0.173	1.087	0.79-1.49	0.616
HLA_DQB1*05:01	0.141	0.12	0.988	0.7-1.39	0.951
HLA_DQB1*05:01:01:01	0.14	0.12	0.988	0.7-1.39	0.951
HLA_DQB1*05:02	0.02	0.016	1.427	0.59-3.47	0.442
HLA_DQB1*05:02:01:01	0.02	0.016	1.427	0.59-3.47	0.442
HLA_DQB1*05:03	0.035	0.035	1.098	0.6-2	0.772
HLA_DQB1*05:03:01:01	0.035	0.035	1.098	0.6-2	0.772
HLA_DQB1*06	0.309	0.258	1.13	0.83-1.53	0.443
HLA_DQB1*06:02	0.194	0.128	1.567	0.99-2.48	0.055
HLA_DQB1*06:02:01:01	0.194	0.128	1.583	1-2.51	0.05
HLA_DQB1*06:03	0.061	0.073	0.853	0.55-1.32	0.481
HLA_DQB1*06:03:01:01	0.061	0.073	0.853	0.55-1.32	0.482
HLA_DQB1*06:04	0.04	0.047	0.879	0.52-1.5	0.65
HLA_DQB1*06:04:01	0.04	0.047	0.88	0.52-1.5	0.651
HLA_DPA1*01	0.813	0.815	0.868	0.64-1.18	0.378
HLA_DPA1*01:03	0.811	0.81	0.897	0.66-1.22	0.497
HLA_DPA1*01:03:01:01	0.81	0.809	0.901	0.66-1.22	0.513
HLA_DPA1*02	0.182	0.18	1.144	0.84-1.56	0.401
HLA_DPA1*02:01	0.159	0.143	1.352	0.96-1.91	0.086
HLA_DPA1*02:01:01:01	0.08	0.075	1.281	0.81-2.04	0.297
HLA_DPA1*02:01:02:01	0.064	0.061	1.265	0.73-2.19	0.409
HLA_DPA1*02:02	0.023	0.038	0.646	0.35-1.19	0.159
HLA_DPA1*02:02:02:01	0.023	0.037	0.645	0.35-1.19	0.162
HLA_DPB1*01	0.065	0.068	1.12	0.69-1.83	0.663
HLA_DPB1*01:01	0.065	0.068	1.12	0.69-1.83	0.663
HLA_DPB1*01:01:01:01	0.065	0.068	1.125	0.69-1.84	0.652
HLA_DPB1*02	0.126	0.14	0.944	0.69-1.3	0.735
HLA_DPB1*02:01	0.122	0.136	0.94	0.68-1.29	0.717
HLA_DPB1*02:01:02:01	0.122	0.136	0.941	0.68-1.3	0.721
HLA_DPB1*03	0.118	0.122	0.957	0.69-1.33	0.807
HLA_DPB1*03:01	0.118	0.122	0.957	0.69-1.33	0.807
HLA_DPB1*03:01:01:01	0.118	0.122	0.957	0.69-1.33	0.807
HLA_DPB1*04	0.527	0.516	0.981	0.79-1.22	0.874
HLA_DPB1*04:01	0.404	0.405	0.937	0.74-1.18	0.589
HLA_DPB1*04:01:01:01	0.404	0.405	0.937	0.74-1.18	0.588
HLA_DPB1*04:02	0.123	0.112	1.117	0.78-1.6	0.556
HLA_DPB1*04:02:01:01	0.123	0.112	1.117	0.78-1.6	0.556
HLA_DPB1*05	0.014	0.018	0.673	0.3-1.49	0.332
HLA_DPB1*05:01	0.014	0.018	0.673	0.3-1.49	0.332
HLA_DPB1*05:01:01:01	0.014	0.018	0.673	0.3-1.49	0.332
HLA_DPB1*06	0.03	0.016	1.968	0.8-4.85	0.142
HLA_DPB1*06:01	0.03	0.016	1.966	0.8-4.84	0.142
HLA_DPB1*06:01:01:01	0.03	0.016	1.966	0.8-4.84	0.142
HLA_DPB1*09	0.015	0.01	1.352	0.48-3.8	0.579
HLA_DPB1*09:01	0.015	0.01	1.352	0.48-3.8	0.579
HLA_DPB1*09:01:01	0.015	0.01	1.352	0.48-3.8	0.579
HLA_DPB1*10	0.015	0.012	1.52	0.53-4.35	0.444
HLA_DPB1*10:01	0.015	0.012	1.52	0.53-4.35	0.444
HLA_DPB1*10:01:01:01	0.015	0.012	1.52	0.53-4.35	0.444
HLA_DPB1*11	0.015	0.016	0.848	0.37-1.97	0.715
HLA_DPB1*11:01	0.015	0.016	0.848	0.37-1.97	0.715
HLA_DPB1*11:01:01	0.015	0.016	0.848	0.37-1.97	0.715
HLA_DPB1*13	0.014	0.013	1.332	0.46-3.84	0.608
HLA_DPB1*13:01	0.014	0.013	1.332	0.46-3.84	0.608
HLA_DPB1*13:01:01:01	0.014	0.013	1.332	0.46-3.84	0.608
HLA_DPB1*14	0.028	0.017	3.575	1.32-9.65	0.012
HLA_DPB1*14:01	0.028	0.017	3.575	1.32-9.65	0.012
HLA_DPB1*14:01:01:01	0.028	0.017	3.575	1.32-9.65	0.012
HLA_DPB1*16	0.012	0.01	1.078	0.4-2.94	0.893
HLA_DPB1*16:01	0.012	0.01	1.078	0.4-2.94	0.893
HLA_DPB1*16:01:01	0.012	0.01	1.078	0.4-2.94	0.893

## Sheet: eTable 5. G Group
eTable 5. Association results for classical HLA alleles with frequency >0.01 in cases versus a reference population with g group imputation. For each classical HLA allele, the frequency in the cases and controls are displayed including the odds ratios, confidence intervals and P-values. The reference data was derived from the Haplotype Reference Consortium.
Abbreviations: AF, allele frequency; OR, odds ratio; CI, confidence interval; HLA, Human Leukocyte Antigen
SNPID	AF.Cases	AF.Controls	OR	CI_95_or	p.value
HLA_A*01	0.144	0.168	1.614	0.95-2.73	0.074
HLA_A*01:01:01:01	0.143	0.168	1.62	0.95-2.75	0.074
HLA_A*02	0.34	0.303	0.881	0.63-1.23	0.464
HLA_A*02:01:01:01	0.335	0.294	0.898	0.64-1.25	0.538
HLA_A*03	0.165	0.165	0.76	0.53-1.09	0.137
HLA_A*03:01:01:01	0.16	0.161	0.745	0.52-1.07	0.114
HLA_A*11	0.053	0.049	1.262	0.73-2.17	0.409
HLA_A*11:01:01:01	0.052	0.048	1.271	0.73-2.22	0.406
HLA_A*23	0.023	0.016	2.517	0.93-6.82	0.069
HLA_A*23:01:01:01	0.023	0.016	2.519	0.93-6.83	0.069
HLA_A*24	0.068	0.088	0.779	0.52-1.17	0.229
HLA_A*24:02:01:01	0.068	0.087	0.785	0.52-1.18	0.249
HLA_A*26	0.012	0.021	0.784	0.32-1.92	0.606
HLA_A*26:01:01:01	0.012	0.02	0.811	0.33-2.01	0.664
HLA_A*29	0.024	0.031	0.83	0.41-1.66	0.611
HLA_A*29:02:01:01	0.021	0.029	0.773	0.37-1.6	0.497
HLA_A*30	0.012	0.021	0.681	0.3-1.57	0.372
HLA_A*31	0.056	0.027	3.078	1.53-6.21	0.002
HLA_A*31:01:02:01	0.056	0.027	3.023	1.5-6.09	0.002
HLA_A*32	0.038	0.04	0.968	0.57-1.64	0.911
HLA_A*32:01:01:01	0.038	0.04	0.971	0.57-1.65	0.92
HLA_A*68	0.047	0.049	1.075	0.65-1.78	0.793
HLA_A*68:01:01:01	0.014	0.013	1.743	0.56-5.43	0.343
HLA_A*68:01:02:01	0.026	0.03	0.881	0.47-1.65	0.704
HLA_C*01	0.026	0.029	1.098	0.55-2.19	0.803
HLA_C*01:02:01:01	0.026	0.029	1.098	0.55-2.19	0.802
HLA_C*02	0.044	0.056	0.842	0.51-1.39	0.513
HLA_C*02:02:02:01	0.044	0.056	0.853	0.51-1.41	0.546
HLA_C*03	0.206	0.179	0.933	0.69-1.27	0.673
HLA_C*03:03:01:01	0.071	0.073	0.891	0.59-1.35	0.602
HLA_C*03:04:01:01	0.135	0.103	1.033	0.71-1.51	0.877
HLA_C*04	0.115	0.111	1.071	0.72-1.6	0.749
HLA_C*04:01:01:01	0.115	0.111	1.071	0.72-1.6	0.751
HLA_C*05	0.065	0.073	0.924	0.6-1.43	0.737
HLA_C*05:01:01:01	0.064	0.073	0.919	0.59-1.43	0.722
HLA_C*06	0.076	0.085	1.079	0.71-1.64	0.738
HLA_C*06:02:01:01	0.076	0.085	1.08	0.71-1.65	0.735
HLA_C*07	0.338	0.332	0.955	0.69-1.32	0.79
HLA_C*07:01:01:01	0.135	0.162	1.289	0.8-2.08	0.303
HLA_C*07:02:01:01	0.188	0.15	0.775	0.48-1.24	0.294
HLA_C*07:04:01:01	0.015	0.019	0.797	0.35-1.81	0.599
HLA_C*08	0.021	0.018	1.496	0.61-3.69	0.389
HLA_C*08:02:01:01	0.021	0.018	1.497	0.61-3.69	0.388
HLA_C*12	0.021	0.039	0.64	0.34-1.2	0.166
HLA_C*12:03:01:01	0.02	0.035	0.703	0.36-1.37	0.303
HLA_C*14	0.012	0.014	0.905	0.36-2.3	0.845
HLA_C*14:02:01:01	0.012	0.014	0.914	0.36-2.32	0.86
HLA_C*15	0.041	0.024	2.806	1.28-6.13	0.01
HLA_C*15:02:01:01	0.033	0.021	2.41	1.05-5.52	0.037
HLA_C*16	0.021	0.034	0.7	0.35-1.41	0.322
HLA_C*16:01:01:01	0.012	0.03	0.522	0.24-1.12	0.095
HLA_B*07	0.183	0.138	0.894	0.55-1.46	0.67
HLA_B*07:02:01:01	0.174	0.135	0.8	0.48-1.33	0.395
HLA_B*08	0.103	0.121	1.816	0.88-3.74	0.105
HLA_B*08:01:01:01	0.103	0.121	1.846	0.89-3.81	0.097
HLA_B*13	0.02	0.023	1.125	0.52-2.45	0.779
HLA_B*13:02:01:01	0.02	0.023	1.126	0.52-2.45	0.778
HLA_B*14	0.021	0.019	1.425	0.59-3.45	0.442
HLA_B*14:02:01:01	0.012	0.015	0.934	0.37-2.37	0.894
HLA_B*15	0.143	0.103	1.228	0.85-1.78	0.282
HLA_B*15:01:01:01	0.14	0.094	1.34	0.91-1.97	0.14
HLA_B*18	0.022	0.039	0.682	0.36-1.28	0.237
HLA_B*18:01:01:01	0.022	0.038	0.683	0.36-1.29	0.242
HLA_B*27	0.047	0.039	1.299	0.73-2.31	0.38
HLA_B*27:05:02:01	0.044	0.034	1.399	0.76-2.59	0.289
HLA_B*35	0.092	0.089	0.971	0.63-1.49	0.902
HLA_B*35:01:01:01	0.071	0.067	0.892	0.54-1.46	0.664
HLA_B*35:02:01:01	0.011	0.007	2.847	0.63-12.83	0.174
HLA_B*37	0.018	0.015	1.279	0.51-3.21	0.612
HLA_B*37:01:01:01	0.018	0.015	1.279	0.51-3.21	0.612
HLA_B*39	0.019	0.019	0.905	0.41-2	0.816
HLA_B*40	0.071	0.079	0.75	0.49-1.15	0.188
HLA_B*40:01:01	0.062	0.063	0.787	0.5-1.25	0.314
HLA_B*41	0.018	0.005	19.201	2.98-123.79	0.002
HLA_B*44	0.109	0.13	0.926	0.65-1.32	0.68
HLA_B*44:02:01:01	0.074	0.08	0.969	0.64-1.46	0.891
HLA_B*44:03:01:01	0.032	0.042	0.932	0.5-1.75	0.839
HLA_B*51	0.055	0.058	1.098	0.67-1.81	0.726
HLA_B*51:01:01:01	0.05	0.056	1	0.61-1.63	0.999
HLA_B*55	0.012	0.02	0.636	0.28-1.46	0.29
HLA_B*55:01:01	0.012	0.02	0.641	0.28-1.47	0.299
HLA_B*57	0.032	0.033	1.294	0.64-2.6	0.478
HLA_B*57:01:01:01	0.032	0.032	1.345	0.66-2.72	0.418
HLA_DRB1*01	0.123	0.115	0.878	0.6-1.28	0.512
HLA_DRB1*01:01:01	0.11	0.102	0.847	0.56-1.27	0.428
HLA_DRB1*03	0.101	0.13	1.048	0.61-1.8	0.875
HLA_DRB1*03:01:01:01	0.101	0.129	1.073	0.62-1.85	0.812
HLA_DRB1*04	0.178	0.144	1.262	0.89-1.79	0.197
HLA_DRB1*04:01:01:01	0.123	0.087	1.455	0.94-2.24	0.089
HLA_DRB1*04:04:01	0.038	0.03	1.215	0.62-2.38	0.582
HLA_DRB1*07	0.075	0.106	0.82	0.53-1.27	0.382
HLA_DRB1*07:01:01:01	0.074	0.102	0.839	0.54-1.31	0.451
HLA_DRB1*08	0.02	0.03	0.68	0.35-1.34	0.269
HLA_DRB1*08:01:01	0.015	0.025	0.606	0.29-1.26	0.18
HLA_DRB1*09	0.021	0.011	2.173	0.78-6.08	0.139
HLA_DRB1*09:01:02:01	0.021	0.011	2.164	0.77-6.05	0.142
HLA_DRB1*10	0.02	0.007	4.153	1.27-13.61	0.019
HLA_DRB1*10:01:01:01	0.02	0.007	4.153	1.27-13.61	0.019
HLA_DRB1*11	0.052	0.091	0.625	0.4-0.98	0.039
HLA_DRB1*11:01:01:01	0.036	0.059	0.63	0.36-1.1	0.103
HLA_DRB1*13	0.114	0.134	0.899	0.64-1.26	0.548
HLA_DRB1*13:01:01:01	0.049	0.069	0.752	0.47-1.21	0.24
HLA_DRB1*13:02:01:01	0.05	0.053	0.98	0.61-1.58	0.939
HLA_DRB1*13:03:01	0.012	0.009	1.814	0.5-6.58	0.371
HLA_DRB1*14	0.035	0.037	1.067	0.58-1.96	0.847
HLA_DRB1*14:01:01	0.034	0.034	1.106	0.59-2.08	0.767
HLA_DRB1*15	0.214	0.148	1.452	0.94-2.24	0.093
HLA_DRB1*15:01:01:01	0.202	0.131	1.635	1.04-2.57	0.033
HLA_DRB1*16	0.02	0.013	2.1	0.74-5.94	0.163
HLA_DRB1*16:01:01	0.017	0.013	1.602	0.56-4.57	0.385
HLA_DQA1*01	0.515	0.443	1.123	0.87-1.45	0.383
HLA_DQA1*01:01:01:01	0.175	0.157	1.001	0.74-1.36	0.995
HLA_DQA1*01:02:01:01	0.284	0.208	1.481	1.04-2.11	0.03
HLA_DQA1*01:03:01:01	0.055	0.073	0.787	0.51-1.22	0.292
HLA_DQA1*02	0.077	0.115	0.786	0.52-1.19	0.255
HLA_DQA1*02:01:01:01	0.077	0.115	0.786	0.52-1.19	0.255
HLA_DQA1*03	0.218	0.168	1.358	0.99-1.86	0.056
HLA_DQA1*03:01:01	0.218	0.168	1.358	0.99-1.86	0.056
HLA_DQA1*04	0.018	0.033	0.575	0.3-1.1	0.096
HLA_DQA1*04:01:01:01	0.018	0.033	0.575	0.3-1.1	0.096
HLA_DQB1*02	0.15	0.21	0.855	0.59-1.24	0.414
HLA_DQB1*02:01:01	0.149	0.209	0.856	0.59-1.24	0.42
HLA_DQB1*03	0.317	0.32	1.019	0.8-1.31	0.891
HLA_DQB1*03:01:01:01	0.124	0.168	0.754	0.54-1.06	0.104
HLA_DQB1*03:02:01:01	0.141	0.102	1.327	0.91-1.93	0.141
HLA_DQB1*03:03:02:01	0.047	0.045	1.256	0.7-2.25	0.452
HLA_DQB1*04	0.017	0.031	0.599	0.31-1.16	0.127
HLA_DQB1*04:02:01:01	0.017	0.031	0.597	0.31-1.16	0.126
HLA_DQB1*05	0.199	0.173	1.087	0.79-1.49	0.618
HLA_DQB1*05:01:01:01	0.14	0.12	0.986	0.7-1.39	0.941
HLA_DQB1*05:02:01:01	0.021	0.016	1.472	0.6-3.6	0.404
HLA_DQB1*05:03:01:01	0.035	0.035	1.095	0.6-2	0.778
HLA_DQB1*06	0.309	0.258	1.131	0.83-1.54	0.437
HLA_DQB1*06:02:01:01	0.195	0.128	1.594	1.01-2.52	0.046
HLA_DQB1*06:03:01:01	0.061	0.073	0.852	0.55-1.31	0.479
HLA_DQB1*06:04:01	0.04	0.047	0.878	0.51-1.5	0.644
HLA_DPA1*01	0.814	0.815	0.873	0.64-1.19	0.395
HLA_DPA1*01:03:01:01	0.812	0.81	0.909	0.67-1.23	0.545
HLA_DPA1*02	0.181	0.18	1.139	0.84-1.55	0.415
HLA_DPA1*02:01:01:01	0.081	0.074	1.317	0.83-2.1	0.25
HLA_DPA1*02:01:02:01	0.066	0.062	1.309	0.76-2.26	0.34
HLA_DPA1*02:02:02:01	0.023	0.037	0.655	0.36-1.2	0.17
HLA_DPB1*01	0.065	0.068	1.121	0.69-1.83	0.66
HLA_DPB1*01:01:01:01	0.065	0.068	1.126	0.69-1.84	0.649
HLA_DPB1*02	0.126	0.139	0.945	0.69-1.3	0.74
HLA_DPB1*02:01:02:01	0.122	0.136	0.941	0.68-1.3	0.722
HLA_DPB1*03	0.118	0.122	0.946	0.68-1.32	0.755
HLA_DPB1*03:01:01:01	0.118	0.122	0.946	0.68-1.32	0.755
HLA_DPB1*04	0.528	0.516	0.985	0.8-1.22	0.899
HLA_DPB1*04:01:01:01	0.406	0.405	0.945	0.75-1.19	0.639
HLA_DPB1*04:02:01:01	0.122	0.112	1.104	0.77-1.58	0.598
HLA_DPB1*05	0.015	0.019	0.694	0.32-1.52	0.369
HLA_DPB1*05:01:01:01	0.015	0.019	0.694	0.32-1.52	0.369
HLA_DPB1*06	0.03	0.017	2.021	0.81-5.04	0.131
HLA_DPB1*06:01:01:01	0.03	0.017	2.02	0.81-5.03	0.131
HLA_DPB1*09	0.015	0.011	1.372	0.49-3.84	0.559
HLA_DPB1*09:01:01	0.015	0.011	1.372	0.49-3.84	0.559
HLA_DPB1*10	0.015	0.012	1.483	0.52-4.2	0.468
HLA_DPB1*10:01:01:01	0.015	0.012	1.483	0.52-4.21	0.468
HLA_DPB1*11	0.015	0.016	0.849	0.37-1.97	0.716
HLA_DPB1*11:01:01	0.015	0.016	0.849	0.37-1.97	0.716
HLA_DPB1*13	0.014	0.013	1.309	0.46-3.73	0.626
HLA_DPB1*13:01:01:01	0.014	0.013	1.31	0.46-3.73	0.626
HLA_DPB1*14	0.029	0.016	3.755	1.37-10.27	0.01
HLA_DPB1*14:01:01:01	0.029	0.016	3.755	1.37-10.27	0.01
HLA_DPB1*16	0.012	0.01	1.075	0.39-2.93	0.896
HLA_DPB1*16:01:01	0.012	0.01	1.075	0.39-2.93	0.896

## Sheet: eTable 6. Full List Proteins
eTable 6. Full list of proteins measured in the Olink Explore 384 inflammation II panel including the mean and standard deviation in normalized protein expression (NPX) stratified per genotype of the lead variant rs7535263. The proteins were measured in 87 treatment-naive patients with multifocal choroiditis or punctate inner choroidopathy. The proteins were tested for differential expression bet…
Gene	Protein	A|A mean	A|A sd	G|A mean	G|A sd	G|G mean	G|G sd	P-LRT	Padj-LRT
A1BG	Alpha-1B-glycoprotein	0.1767400	0.2519490	0.1910682	0.1863739	0.2621053	0.2357823	0.213713	0.941293
ABO	Histo-blood group ABO system transferase	0.725620000	1.407636197	-0.012704545	1.716778790	-0.009365789	1.833675934	0.593995	0.941293
ACE	Angiotensin-converting enzyme	0.4367600	0.2612928	0.4771659	0.4476686	0.3028395	0.4061800	0.149329	0.941293
ACHE	Acetylcholinesterase	0.2621200	0.5452688	0.2195977	0.3658958	0.2423500	0.4380360	0.978947	0.999177
ACP1	Low molecular weight phosphotyrosine protein phosphatase	1.8728400	0.6871642	1.1175614	0.5751819	1.1671842	0.5297476	0.0227855	0.454443
ACRV1	Acrosomal protein SP-10	-0.9547000	0.4918848	-0.5439386	0.9241598	-0.5791579	0.6979146	0.740096	0.951131
ACYP1	Acylphosphatase-1	3.3473600	0.2202971	2.8951341	0.8291616	3.0422316	0.6074423	0.415223	0.941293
ADAM12	Disintegrin and metalloproteinase domain-containing protein 12	0.5900400	0.5187384	0.4400295	0.7101047	0.5776711	1.1564926	0.808801	0.961473
ADAMTS1	A disintegrin and metalloproteinase with thrombospondin motifs 1	0.2817400	0.4721454	0.3893205	0.3752446	0.3572789	0.3738463	0.49485	0.941293
ADAMTS4	A disintegrin and metalloproteinase with thrombospondin motifs 4	1.4414200	0.3652222	1.1325841	0.6473357	1.1457000	0.5875445	0.799303	0.961473
ADD1	Alpha-adducin	3.6527800	0.5387906	3.1376250	0.9093671	3.4008711	0.8208086	0.281246	0.941293
ADGRD1	Adhesion G-protein coupled receptor D1	0.4809400	0.4532071	0.1282409	0.3348683	0.1742211	0.4072549	0.14178	0.941293
ADH1B	All-trans-retinol dehydrogenase	1.5359200	1.2045462	0.9102091	0.7287228	0.8912974	0.7474562	0.337936	0.941293
ADIPOQ	Adiponectin	1.1135600	0.6266557	1.0761591	0.9443439	1.0781921	0.8469728	0.982637	0.999177
AFAP1	Actin filament-associated protein 1	3.016120	1.333466	2.079136	1.908307	2.412126	1.925406	0.430567	0.941293
AFM	Afamin	0.2897800	0.3817111	0.2672341	0.2512169	0.2700816	0.2867276	0.997944	0.999177
AGT	Angiotensinogen	-0.2900400	0.2315358	-0.2244705	0.2118721	-0.1710132	0.2622865	0.41223	0.941293
AHSG	Alpha-2-HS-glycoprotein	-0.1028800	0.3183237	0.2264727	0.3135349	0.3683842	0.4001897	0.0083415	0.24955
AKAP12	A-kinase anchor protein 12	0.1007200	0.4269804	0.1838750	0.6547145	0.1374974	0.3485117	0.923586	0.983879
AKR7L	Aflatoxin B1 aldehyde reductase member 4	0.8400400	0.5906945	0.5922864	0.6686417	0.5059553	0.8021936	0.686961	0.941293
ALPI	Intestinal-type alkaline phosphatase	-0.9589000	0.6246502	-0.4918591	1.4258711	-1.0042711	1.5825893	0.231902	0.941293
AMOT	Angiomotin	0.8108400	0.5466704	0.8239159	0.6090446	0.9883500	0.8568382	0.479033	0.941293
AMY1A_AMY1B_AMY1C	Alpha-amylase 1A_Alpha-amylase 1B_Alpha-amylase 1C	-0.073680000	0.436987433	-0.017793182	0.400559012	0.005713158	0.434218709	0.909028	0.983879
ANKMY2	Ankyrin repeat and MYND domain-containing protein 2	3.3330400	0.3720723	3.0551386	1.0043774	3.1871763	0.7477856	0.708419	0.945436
ANXA1	Annexin A1	-1.2531800	0.2114852	-1.3891182	0.3127460	-1.2516947	0.6711498	0.433618	0.941293
APCS	Serum amyloid P-component	-0.27592000	0.37371691	-0.08445227	0.59336229	0.01177895	0.49719391	0.456159	0.941293
APOA2	Apolipoprotein A-II	-0.2836400	0.5300486	-0.4995000	0.6072387	-0.2977579	0.5541302	0.307947	0.941293
APOA4	Apolipoprotein A-IV	0.1110000	0.6010977	0.3127432	0.5323052	0.3570368	0.4129499	0.468923	0.941293
APOB	Apolipoprotein B-100	0.1311200	0.3299834	0.3684568	0.3954242	0.3635211	0.3832015	0.332741	0.941293
APOC1	Apolipoprotein C-I	0.2669200	0.2397475	0.4836841	0.3218020	0.5764395	0.3185686	0.0349951	0.505772
APOD	Apolipoprotein D	0.2516400	0.3196051	0.3645159	0.3698028	0.3837184	0.2667823	0.65312	0.941293
APOE	Apolipoprotein E	-0.0399200	0.2853287	0.1017250	0.7482320	0.2194421	0.5443911	0.465862	0.941293
APOF	Apolipoprotein F	0.2112400	0.5606441	0.6168955	0.1413175	0.6698053	0.1516807	1.83689e-07	6.59444e-05
APOL1	Apolipoprotein L1	-2.2370000	0.5774990	-2.2174659	0.4762086	-2.2303184	0.5415007	0.9864	0.999177
APPL2	DCC-interacting protein 13-beta	5.7337600	0.3510845	5.2601727	1.3304996	5.5499105	0.7637122	0.388666	0.941293
ARHGAP45	Rho GTPase-activating protein 45	4.0036200	0.3857587	3.7910659	1.0557222	3.9908711	0.6993395	0.565565	0.941293
ASGR2	Asialoglycoprotein receptor 2	0.1691400	0.2742699	0.5318227	0.4148672	0.6252526	0.5367108	0.054187	0.674553
ATRN	Attractin, Isoform 2	0.1962600	0.2635197	0.1997886	0.1724913	0.2331447	0.1809692	0.611067	0.941293
B2M	Beta-2-microglobulin	0.3165000	0.2245069	0.3114114	0.3779787	0.4094842	0.5049575	0.559356	0.941293
BABAM1	BRISC and BRCA1-A complex member 1	0.8800600	0.4682168	0.5091477	0.4191251	0.6276395	0.6090965	0.234773	0.941293
BAG4	BAG family molecular chaperone regulator 4	1.8164600	0.2648902	1.4325295	0.5944311	1.5375684	0.4838694	0.310887	0.941293
BCHE	Cholinesterase	0.1948200	0.2861971	0.2106773	0.3487361	0.1512211	0.3645747	0.625356	0.941293
BCL2L15	Bcl-2-like protein 15	-1.6025400	0.4527273	-1.6422045	0.5260594	-1.6174500	0.6719061	0.990384	0.999177
BLNK	B-cell linker protein	1.1126600	0.8655410	0.5948636	0.4223419	0.7240553	0.4240635	0.069108	0.764105
BMP10	Bone morphogenetic protein 10	0.2788200	0.3907396	0.2451955	0.3715561	0.2572605	0.3419843	0.991409	0.999177
BMPER	BMP-binding endothelial regulator protein	0.06430000	0.45894886	0.09776364	0.27540921	0.10443158	0.30010780	0.917774	0.983879
BNIP3L	BCL2/adenovirus E1B 19 kDa protein-interacting protein 3-like	2.5034200	0.3212893	2.2120750	0.7946527	2.2225316	0.5935968	0.730051	0.951131
BTD	Biotinidase	0.1177800	0.2444673	0.1511977	0.2379209	0.2042553	0.1985745	0.469909	0.941293
C1QL2	Complement C1q-like protein 2	1.1130400	0.4977464	1.3537955	0.7038875	1.2291395	0.4618106	0.608185	0.941293
C1QTNF5	Complement C1q tumor necrosis factor-related protein 5	-0.15036000	0.50679535	0.07075227	0.53355196	0.16158421	0.39437749	0.38127	0.941293
C1QTNF9	Complement C1q and tumor necrosis factor-related protein 9A	0.9115600	1.0435397	1.1190341	0.5649244	1.1462526	0.5734491	0.756258	0.95262
C1R	Complement C1r subcomponent	0.7303400	0.1729993	0.7643455	0.1977948	0.8197868	0.2300972	0.335337	0.941293
C1RL	Complement C1r subcomponent-like protein	0.2577800	0.1671022	0.2975432	0.2275055	0.3261763	0.2906745	0.626222	0.941293
C1S	Complement C1s subcomponent	0.5153000	0.2268880	0.4940614	0.2141921	0.5384605	0.2298033	0.66544	0.941293
C3	Complement C3	-2.3171800	0.3861747	-2.3457341	0.3491909	-2.3053737	0.3866202	0.889163	0.970241
C5	Complement C5	-0.0527000	0.2262711	0.1205636	0.1899032	0.1765184	0.2297036	0.0379027	0.523349
C8B	Complement component C8 beta chain	0.1507200	0.3108788	0.4006295	0.3249157	0.3698526	0.3241962	0.135163	0.941293
C9	Complement component C9	-0.0150800	0.4327946	0.2829273	0.5262913	0.2678500	0.5836179	0.353201	0.941293
CA8	Carbonic anhydrase-related protein	0.3243000	0.2663620	0.3330295	0.4846686	0.1933105	0.2927652	0.270391	0.941293
CACYBP	Calcyclin-binding protein	3.8640800	0.3179010	3.5646477	1.1983611	3.7780237	0.7229801	0.526648	0.941293
CASP9	Caspase-9	1.1343800	0.4357230	0.8967523	1.0541989	0.9724605	0.7873444	0.850837	0.961473
CAT	Catalase	1.7908000	0.5718735	1.4535295	0.5459271	1.4303605	0.6042256	0.492732	0.941293
CCNE1	G1/S-specific cyclin-E1	-0.26128000	0.10759652	-0.09173864	0.49020697	0.02803684	0.70648167	0.506065	0.941293
CD226	CD226 antigen	1.1138400	0.3242788	0.8635000	0.5267361	0.9708211	0.4532319	0.40281	0.941293
CD300A	CMRF35-like molecule 8	0.3987600	0.4482209	0.3569841	0.3085886	0.4304184	0.3276321	0.583488	0.941293
CD3G	T-cell surface glycoprotein CD3 gamma chain	0.2955800	0.6742600	0.2277432	0.7737957	0.1045500	1.2038013	0.814778	0.961473
CD5L	CD5 antigen-like	0.3058200	0.2011742	0.3884568	0.5223899	0.4801421	0.4266899	0.596005	0.941293
CD7	T-cell antigen CD7	0.4875800	0.5653125	0.4079250	0.3668405	0.3697368	0.4561084	0.834483	0.961473
CD72	B-cell differentiation antigen CD72	0.5758600	0.6692528	0.3904182	0.5486469	0.5353763	0.4983077	0.424864	0.941293
CEBPA	CCAAT/enhancer-binding protein alpha	0.4318000	0.3069635	0.2962205	0.3262054	0.2701921	0.3662559	0.682975	0.941293
CELSR2	Cadherin EGF LAG seven-pass G-type receptor 2	0.7379400	0.2188185	0.9792000	0.3310846	1.0085263	0.3574203	0.316941	0.941293
CEMIP2	Cell surface hyaluronidase	0.5513600	0.7669435	0.2350250	0.2716819	0.2221184	0.3326554	0.186898	0.941293
CFD	Complement factor D	0.1971800	0.2021387	0.1521795	0.2449965	0.2109237	0.2455794	0.584443	0.941293
CFH	Complement factor H	0.2075800	0.2953999	0.1715659	0.3158199	0.1827395	0.3133656	0.9942	0.999177
CFHR2	Complement factor H-related protein 2	-0.1004200	0.7055015	0.5689886	0.5409671	0.9509974	0.5005581	5.99337e-06	0.00107581
CFHR4	Complement factor H-related protein 4	-0.4597400	0.4221288	0.2684727	0.5769875	0.4895079	0.6210715	0.00225312	0.134812
CFHR5	Complement factor H-related protein 5	-0.1673800	0.1771383	0.3069000	0.4495173	0.4592211	0.4219764	0.00679825	0.235152
CFI	Complement factor I	0.0966200	0.1668176	0.1844659	0.2882545	0.2449132	0.2465564	0.206348	0.941293
CFP	Properdin	0.0793800	0.3703763	0.1311977	0.2591478	0.1059684	0.2244918	0.798282	0.961473
CGB3_CGB5_CGB8	Choriogonadotropin subunit beta 3	0.3165200	0.5055151	0.4552886	0.5498845	0.8590500	1.9490907	0.339893	0.941293
CHAD	Chondroadherin	-0.08046000	0.75575034	0.10421136	0.51975994	-0.02999211	0.54472940	0.555272	0.941293
CLEC12A	C-type lectin domain family 12 member A	0.2838600	0.4276511	0.4204182	0.3227351	0.3836289	0.2696945	0.56626	0.941293
CLEC3B	Tetranectin	0.1751800	0.1530803	0.2469727	0.2149699	0.3035395	0.2433990	0.341929	0.941293
CLU	Clusterin	0.1288200	0.2558251	0.1741455	0.2076600	0.2169868	0.2237010	0.320427	0.941293
COL5A1	Collagen alpha-1(V) chain	0.4804000	0.3883008	0.3963023	0.4908390	0.2245237	0.4537371	0.16171	0.941293
CPA4	Carboxypeptidase A4	0.0048400	0.3723463	0.2065955	0.3684414	0.1784289	0.6021257	0.852641	0.961473
CPB2	Carboxypeptidase B2	0.1628200	0.1857051	0.3497500	0.2773401	0.4521289	0.2864120	0.0296342	0.505772
CPOX	Oxygen-dependent coproporphyrinogen-III oxidase, mitochondrial	0.5386400	0.2339508	0.6029000	0.4532163	0.5419737	0.2616102	0.737426	0.951131
CR1	Complement receptor type 1	0.2886600	0.4135966	0.3412614	0.3413129	0.4746579	0.4149408	0.19825	0.941293
CRELD1	Protein disulfide isomerase CRELD1	0.3649400	0.4571000	0.4055682	0.4141596	0.4848316	0.4546642	0.6427	0.941293
CRISP3	Cysteine-rich secretory protein 3	0.1738200	0.2256432	0.4272750	0.2998206	0.4111526	0.2540035	0.192668	0.941293
CSF1R	Macrophage colony-stimulating factor 1 receptor	0.3612800	0.7410738	0.3264705	0.4589394	0.4664579	0.4751280	0.42572	0.941293
CSF2RB	Cytokine receptor common subunit beta	0.6856400	0.3490911	0.2588818	0.6122146	0.5572342	0.6618703	0.0544904	0.674553
CSF3R	Granulocyte colony-stimulating factor receptor	0.8787200	0.1747765	0.6463136	0.4727780	0.8400789	0.8135450	0.373253	0.941293
CSH1	Chorionic somatomammotropin hormone 1	0.0103800	0.3222988	0.1252705	0.2858359	0.2839105	1.8103785	0.800503	0.961473
CSNK1D	Casein kinase I isoform delta	1.8860400	0.5081320	1.3563841	0.7308749	1.4459158	0.6875605	0.295226	0.941293
CST1	Cystatin-SN	0.8543400	1.3208551	0.3532114	0.8976118	0.6907553	0.8893619	0.176015	0.941293
CTBS	Di-N-acetylchitobiase	0.2309400	0.1880973	0.2944295	0.3009407	0.2937763	0.4400636	0.932078	0.987068
CTSE	Cathepsin E	0.8849600	1.0142287	0.7482205	0.6932745	0.6219184	0.5866698	0.589537	0.941293
DAAM1	Disheveled-associated activator of morphogenesis 1	4.6413200	0.4893624	4.4078068	1.0691249	4.6260184	0.7003058	0.501466	0.941293
DAND5	DAN domain family member 5	0.1180200	0.7424619	-0.1818159	1.5299864	0.1551000	1.1706108	0.557354	0.941293
DAPK2	Death-associated protein kinase 2	-0.7903000	0.5001656	-0.8747523	0.6568790	-0.7181579	0.6344459	0.561623	0.941293
DBH	Dopamine beta-hydroxylase	0.0375800	2.0070343	0.4946795	1.3895650	0.6033474	0.9194189	0.55048	0.941293
DBN1	Drebrin	1.9783400	0.3683039	1.8511023	0.5464366	1.8772211	0.3743909	0.857158	0.961473
DCTD	Deoxycytidylate deaminase	3.8917400	0.2586414	3.7265341	1.0380385	3.9071816	0.6902699	0.603169	0.941293
DDI2	Protein DDI1 homolog 2	4.1635600	0.7332487	3.5205568	0.9380283	3.5953211	0.9451470	0.430737	0.941293
DDX39A	ATP-dependent RNA helicase DDX39A	0.60688000	0.76281848	0.07725682	0.19451072	0.03916579	0.22239281	6.98376e-05	0.00835724
DDX4	Probable ATP-dependent RNA helicase DDX4	0.3475400	0.2055683	0.6125500	0.5413670	0.4109263	0.3530113	0.130228	0.941293
DEFB103A_DEFB103B	Beta-defensin 103	0.5341800	0.7648475	0.1548091	0.4870400	-0.0348500	0.3461504	0.0166283	0.373098
DENR	Density-regulated protein	2.3427200	0.3721205	2.1413545	0.8171584	2.2836921	0.5018812	0.595056	0.941293
DGKA	Diacylglycerol kinase alpha	2.7348000	0.2361070	2.5823682	0.7127722	2.6908263	0.5541734	0.700737	0.942845
DIPK2B	Divergent protein kinase domain 2B	0.4023400	0.1749746	0.5644705	0.2728782	0.6191658	0.2894836	0.144252	0.941293
DNAJB2	DnaJ homolog subfamily B member 2	3.5149400	0.3020387	2.9895727	0.7675186	3.1514158	0.5715209	0.250195	0.941293
DNAJB6	DnaJ homolog subfamily B member 6	3.6806400	0.4060119	3.5162182	1.1159695	3.6862763	0.6910490	0.686095	0.941293
DTD1	D-aminoacyl-tRNA deacylase 1	4.2553800	0.6497220	4.1826795	1.1927300	4.4562763	0.8858994	0.46742	0.941293
ECM1	Extracellular matrix protein 1	0.4083800	0.1978616	0.4219205	0.4339802	0.4753053	0.3821566	0.821491	0.961473
EDNRB	Endothelin receptor type B	0.6981400	0.6872115	0.5889727	0.9393900	0.4095158	0.5686679	0.516119	0.941293
EIF4E	Eukaryotic translation initiation factor 4E	4.570820	0.553176	4.488525	1.263604	4.604445	0.829400	0.834696	0.961473
EP300	Histone acetyltransferase p300	0.3408000	0.3863910	0.3727614	0.3892968	0.4489263	0.3129296	0.581192	0.941293
EPHA4	Ephrin type-A receptor 4	0.1486800	0.3626808	0.3017364	0.4133059	0.3347474	0.4335603	0.668461	0.941293
ERMAP	Erythroid membrane-associated protein	0.6231800	0.3757517	0.8158886	0.5194114	0.7635947	0.4618574	0.68172	0.941293
ERP29	Endoplasmic reticulum resident protein 29	5.0620200	0.3428717	4.7411864	1.2127398	4.9826447	0.7330928	0.477644	0.941293
ESR1	Estrogen receptor	0.40390000	0.54577219	0.02596136	0.43563170	0.16558947	0.61888619	0.201816	0.941293
EVI5	Ecotropic viral integration site 5 protein homolog	3.6207600	0.4578792	4.0566273	1.1160080	4.0707605	0.8110779	0.667052	0.941293
F10	Coagulation factor X	-0.0298200	0.2853433	0.1497818	0.3581051	0.2214053	0.2963706	0.225954	0.941293
F11	Coagulation factor XI	0.3249400	0.3443601	0.3184091	0.2880911	0.4232842	0.2788800	0.215253	0.941293
F12	Coagulation factor XII	0.5708400	0.8223710	0.5120750	0.4741293	0.6168105	0.5657528	0.686932	0.941293
F13B	Coagulation factor XIII B chain	0.5877000	0.1440757	0.6736159	0.2437145	0.7736395	0.2975671	0.0784191	0.804356
F2	Prothrombin	0.2433400	0.2626264	0.3725227	0.2129464	0.4661342	0.2425416	0.0352209	0.505772
FCN1	Ficolin-1	0.2724200	0.4963641	0.4117977	0.4495323	0.5474421	0.5832756	0.255783	0.941293
FGA	Fibrinogen alpha chain	0.2209600	0.3439176	0.5767636	0.3947582	0.6637974	0.4577480	0.0254344	0.456548
FGF12	Fibroblast growth factor 12	0.4683000	0.2461677	0.7692136	0.9351756	0.6066868	0.7004664	0.679701	0.941293
FGF16	Fibroblast growth factor 16	-1.3366600	0.2577180	-1.2966864	0.7421303	-1.6267974	0.5040592	0.0609018	0.728792
FGF20	Fibroblast growth factor 20	-0.5898000	0.3120334	-0.4373273	1.0157174	-0.5520737	0.4307374	0.718083	0.949953
FGF3	Fibroblast growth factor 3	0.2208600	1.3977958	-0.2710227	0.3520359	-0.2595579	0.3253561	0.0776434	0.804356
FGF6	Fibroblast growth factor 6	0.6983400	0.6467810	0.2834818	0.6410321	0.4124263	0.9225963	0.531112	0.941293
FGFR4	Fibroblast growth factor receptor 4	-0.2844800	0.4956328	0.1691614	0.5131959	0.2371947	0.5169762	0.0838272	0.835944
FGL1	Fibrinogen-like protein 1	0.3229200	0.7069942	0.5258182	0.8056616	0.6427789	0.8170380	0.448618	0.941293
FN1	Fibronectin	0.9225200	0.2377348	1.0301114	0.3402777	1.0182789	0.3153515	0.604461	0.941293
FOLH1	Glutamate carboxypeptidase 2	0.2627400	0.1513931	0.4368545	0.9501025	0.1815763	0.8863359	0.461406	0.941293
FOXJ3	Forkhead box protein J3	1.6546800	0.2089527	1.2060932	0.5885272	1.2825263	0.4619859	0.211462	0.941293
FUOM	Fucose mutarotase	0.3224400	1.0306865	-0.1126932	0.6686762	-0.1390342	0.6701604	0.5088	0.941293
GAD2	Glutamate decarboxylase 2	0.2361000	0.2762788	0.3370250	0.8020303	0.4442421	0.8600840	0.739611	0.951131
GAPDH	Glyceraldehyde-3-phosphate dehydrogenase	1.8165200	0.2460484	1.7458977	0.2369837	1.8045211	0.1207260	0.319121	0.941293
GC	Vitamin D-binding protein	-0.14168000	0.14139249	0.08850227	0.31608607	0.25999474	0.36330609	0.00995034	0.255155
GCHFR	GTP cyclohydrolase 1 feedback regulatory protein	0.7629400	0.4170514	0.3914727	0.4933738	0.4280579	0.5308523	0.467376	0.941293
GHR	Growth hormone receptor	0.0710400	0.3417468	0.1534000	0.3664871	0.1722079	0.3390297	0.847939	0.961473
GIMAP7	GTPase IMAP family member 7	0.4752000	0.2764713	0.4408545	0.3114123	0.4847895	0.3994958	0.856197	0.961473
GIPR	Gastric inhibitory polypeptide receptor	-0.571180000	1.001749573	0.399484091	0.796690477	-0.006955263	0.458986460	0.00159171	0.130244
GIT1	ARF GTPase-activating protein GIT1	3.8357400	0.3839555	3.8156273	1.0171251	3.9600211	0.5419491	0.70612	0.945436
GLA	Alpha-galactosidase A	0.6563800	0.1090577	0.7535523	0.3930231	0.7867842	0.3671992	0.749636	0.951131
GLI2	Zinc finger protein GLI2	0.5831600	0.2698978	0.5210818	0.6846076	0.4494263	0.3528758	0.783103	0.961473
GLRX5	Glutaredoxin-related protein 5, mitochondrial	3.1996000	0.5039135	2.9046500	1.0895719	3.0654711	0.8120370	0.679895	0.941293
GMPR2	GMP reductase 2	3.6742200	0.6493084	3.4562886	0.9090002	3.6823658	0.6126359	0.404615	0.941293
GNPDA2	Glucosamine-6-phosphate isomerase 2	0.9168200	0.3096056	0.7136705	0.4348849	0.7985974	0.4924032	0.526241	0.941293
GP5	Platelet glycoprotein V	1.0242800	0.1663207	0.8973773	0.3490966	0.9644395	0.1893377	0.422326	0.941293
GPI	Glucose-6-phosphate isomerase	1.1621800	0.3410306	1.0862932	0.6057148	1.1736789	0.5087902	0.783285	0.961473
GSN	Gelsolin	0.1590400	0.1552913	0.2155705	0.1724478	0.2021395	0.2703611	0.849333	0.961473
GSR	Glutathione reductase, mitochondrial	0.8098600	0.2180500	0.8010500	0.2767543	0.8879816	0.2418899	0.30933	0.941293
HDAC8	Histone deacetylase 8	0.3391200	0.6074463	0.1249068	0.4218652	0.2603921	0.7604051	0.450969	0.941293
HEG1	Protein HEG homolog 1	0.2602600	0.3233156	0.2761659	0.3288962	0.2169789	0.2732597	0.65923	0.941293
HGFAC	Hepatocyte growth factor activator	0.05710000	0.28031770	0.06662273	0.35663215	0.14248158	0.32885521	0.538767	0.941293
HIF1A	Hypoxia-inducible factor 1-alpha	0.9106400	1.4468727	-0.1119591	0.6621585	-0.1753342	0.6098693	0.00491133	0.218066
HMCN2	Hemicentin-2	-0.9053200	0.4251782	-1.3091977	0.5586809	-1.4568447	0.7172604	0.1602	0.941293
HRG	Histidine-rich glycoprotein	0.6720400	0.5159602	0.5235114	0.3818490	0.7882658	0.3380488	0.00374346	0.191986
HS6ST2	Heparan-sulfate 6-O-sulfotransferase 2	0.7173200	0.4828596	0.7105114	0.3920267	0.8010053	0.4085170	0.58209	0.941293
IDO1	Indoleamine 2,3-dioxygenase 1	-0.1921000	0.3720556	-0.6469182	0.6092658	-0.5940947	0.5292704	0.355847	0.941293
IGFL4	Insulin growth factor-like family member 4	-0.4930600	0.5812955	-0.5481636	0.7701451	-0.1659579	1.5584003	0.289929	0.941293
IGLC2	Immunoglobulin lambda constant 2	0.2316800	0.2395500	0.1496795	0.1904574	0.1745763	0.2217248	0.820607	0.961473
IL12RB2	Interleukin-12 receptor subunit beta-2	-0.0768000	0.4691884	-0.2531977	0.4425720	-0.1943605	0.4766998	0.803778	0.961473
IL20RB	Interleukin-20 receptor subunit beta	0.08730000	0.47031575	0.04517045	0.46941498	-0.06469211	0.37174408	0.453966	0.941293
IL21R	Interleukin-21 receptor	0.626520000	0.885681459	0.156886364	0.788873889	0.001768421	0.451837810	0.160353	0.941293
IL31	Interleukin-31	0.4789200	1.1307420	-0.1888500	0.7675141	-0.3423105	0.4388311	0.0414133	0.550643
IL31RA	Interleukin-31 receptor subunit alpha	-0.1000000	0.1497054	0.3790409	0.5270407	0.2750658	0.5991434	0.213322	0.941293
IL36A	Interleukin-36 alpha	0.3121000	0.7399699	0.1376409	0.6233395	0.1403474	0.6197369	0.816541	0.961473
IL36G	Interleukin-36 gamma	-1.2154000	0.4309978	-0.8070682	0.5945371	-0.8095737	0.6000792	0.418528	0.941293
INHBB	Inhibin beta B chain	0.1551200	0.6837553	0.2385523	0.6338453	0.3569079	0.6835183	0.543492	0.941293
INSR	Insulin receptor	0.2353400	0.1471179	0.2609955	0.2259106	0.2534737	0.1910974	0.831598	0.961473
ITGA2	Integrin alpha-2	0.8069800	0.2263669	0.7565568	0.5199923	0.7081579	0.4664419	0.87852	0.965175
ITGAL	Integrin alpha-L	-1.3098200	0.8078903	-1.7179932	0.5601583	-1.6340947	0.4961125	0.425552	0.941293
ITIH1	Inter-alpha-trypsin inhibitor heavy chain H1	0.0995600	0.1777870	0.1792023	0.1435204	0.2186184	0.1765089	0.212592	0.941293
ITIH4	Inter-alpha-trypsin inhibitor heavy chain H4	0.1271600	0.2847495	0.2973068	0.2692462	0.4076026	0.3100976	0.0200388	0.423172
JAM3	Junctional adhesion molecule C	1.7957400	0.5063463	1.7590864	0.8451752	1.8358184	0.5614798	0.867182	0.962406
KDM3A	Lysine-specific demethylase 3A	-0.20880000	0.19083672	0.24567045	1.24213752	-0.02006842	0.63917767	0.454604	0.941293
KLK7	Kallikrein-7	-0.1889600000	0.6047910242	-0.0009681818	0.4650513774	-0.0451210526	0.7389480328	0.916752	0.983879
KLRF1	Killer cell lectin-like receptor subfamily F member 1	0.5273600	0.2771319	0.4888977	0.3902525	0.4975868	0.3083900	0.999177	0.999177
LATS1	Serine/threonine-protein kinase LATS1	2.6919400	0.8943822	2.3323659	0.9575690	2.3801237	0.6734390	0.500115	0.941293
LCAT	Phosphatidylcholine-sterol acyltransferase	0.0314800	0.3032091	0.1369318	0.3032323	0.2203237	0.2537985	0.18797	0.941293
LEG1	Protein LEG1 homolog	0.04484000	0.62631457	0.02435909	0.65833178	0.03636579	0.56642838	0.864739	0.962406
LGALS3BP	Galectin-3-binding protein	-0.1755400	0.3912219	-0.1639409	0.5240760	-0.2006132	0.5484792	0.948681	0.995838
LMOD1	Leiomodin-1	0.9602400	0.3012932	0.6353636	0.4982451	0.7246605	0.4675506	0.562299	0.941293
LPA	Apolipoprotein(a)	-2.085100	1.654858	-1.499902	1.938333	-1.935026	1.997688	0.559075	0.941293
LRG1	Leucine-rich alpha-2-glycoprotein	0.3152800	0.2717321	0.2644205	0.3105499	0.3490368	0.3516363	0.467494	0.941293
LRIG3	Leucine-rich repeats and immunoglobulin-like domains protein 3	0.39720000	0.33211140	0.09963864	0.29236827	0.12667368	0.30562620	0.212885	0.941293
LYVE1	Lymphatic vessel endothelial hyaluronic acid receptor 1	0.2628600	0.3536965	0.2981864	0.2432530	0.3832974	0.2607717	0.232201	0.941293
LZTFL1	Leucine zipper transcription factor-like protein 1	1.7770800	0.3060493	1.5779000	0.7109690	1.6864500	0.6607592	0.725693	0.950817
MARS1	Methionine--tRNA ligase, cytoplasmic	3.1269400	0.2837489	2.8302364	0.9996035	3.0247342	0.6769517	0.512541	0.941293
MBL2	Mannose-binding protein C	-0.5646600	0.5739927	0.3484409	1.0372893	0.1762921	1.1725681	0.260735	0.941293
MCEMP1	Mast cell-expressed membrane protein 1	4.280460	1.225980	4.332675	1.265988	4.306782	1.143012	0.997839	0.999177
MDH1	Malate dehydrogenase, cytoplasmic	1.2680800	0.2350076	1.1587727	0.4471223	1.2192789	0.4148477	0.79502	0.961473
MENT	Protein MENT	0.3751200	0.2393546	0.4877000	0.2371625	0.5284368	0.2198299	0.316313	0.941293
MFAP4	Microfibril-associated glycoprotein 4	0.1687000	0.4435101	0.2252341	0.3476119	0.2004842	0.4343265	0.701224	0.942845
MKI67	Proliferation marker protein Ki-67	0.12126000	0.25763905	0.12187273	0.45724858	0.03482368	0.35933243	0.599618	0.941293
MOCS2	Molybdopterin synthase catalytic subunit	1.8407200	0.4819507	1.6968864	0.7956211	1.7224342	0.6973914	0.966271	0.999177
MRC1	Macrophage mannose receptor 1	0.3865800	0.3412101	0.3218932	0.3185782	0.4226921	0.3793469	0.405687	0.941293
MRPS16	28S ribosomal protein S16, mitochondrial	0.0880800	0.2063125	0.2369205	0.3932614	0.2827105	0.4749785	0.620459	0.941293
MST1	Hepatocyte growth factor-like protein	0.3038000	0.3512481	0.2186705	0.5475958	0.3536368	0.4405810	0.457561	0.941293
MTDH	Protein LYRIC	2.5127200	0.4234764	2.3820818	1.1306196	2.5491842	0.7860328	0.666765	0.941293
MXRA8	Matrix remodeling-associated protein 8	0.5038000	0.3340730	0.5256636	0.4067234	0.5610474	0.3695551	0.752427	0.951131
MYOM3	Myomesin-3	-1.0084200	0.4766631	-0.8808409	1.1462381	-0.5693526	1.0649159	0.328807	0.941293
NAGA	Alpha-N-acetylgalactosaminidase	0.8965000	0.4443083	1.0230159	0.4221967	1.1196579	0.4123087	0.40845	0.941293
NAGPA	N-acetylglucosamine-1-phosphodiester alpha-N-acetylglucosaminidase	0.1678200	0.3349299	0.1672841	0.2535738	0.1823395	0.3572570	0.97193	0.999177
NDUFA5	NADH dehydrogenase [ubiquinone] 1 alpha subcomplex subunit 5	0.4152000	0.1526775	0.6417227	0.5950534	0.5584158	0.3837964	0.634062	0.941293
NECTIN1	Nectin-1	-0.1567800	0.6663333	0.3000068	0.3696551	0.2460526	0.2551689	0.024161	0.456515
NEDD4L	E3 ubiquitin-protein ligase NEDD4-like	1.8415400	0.4588240	1.5790432	0.5275108	1.5197842	0.4961557	0.517949	0.941293
NEDD9	Enhancer of filamentation 1	-0.8793200	0.2188190	-1.1913409	0.3760261	-1.1188289	0.2835218	0.139117	0.941293
NEXN	Nexilin	2.1784600	0.3337450	1.9736432	0.8265204	2.1371684	0.8482143	0.622966	0.941293
NFAT5	Nuclear factor of activated T-cells 5	4.9030000	0.4737627	4.6353727	1.1937626	4.6822079	0.7435634	0.849822	0.961473
NHLRC3	NHL repeat-containing protein 3	1.0866800	0.3722203	1.0733159	0.3605208	1.1255105	0.5113587	0.838398	0.961473
NME1	Nucleoside diphosphate kinase A	0.2915800	0.2294134	0.3604364	0.3469696	0.3041053	0.2283491	0.638456	0.941293
NPHS1	Nephrin	0.26650000	0.30837035	-0.09500227	0.28049031	-0.02606316	0.30595459	0.0331837	0.505772
NPHS2	Podocin	0.3636600	0.6934652	0.2941932	1.2321493	0.3139368	1.0581750	0.998664	0.999177
NRGN	Neurogranin	3.4918400	0.6383741	3.2350386	1.0329909	3.5112158	0.9140885	0.410284	0.941293
NUMB	Protein numb homolog	2.4911800	0.2953835	2.2807818	0.8227420	2.3149763	0.5338211	0.745754	0.951131
NXPH3	Neurexophilin-3	0.8588400	0.4009897	0.6241545	0.4111288	0.6080816	0.4001106	0.562094	0.941293
ORM1	Alpha-1-acid glycoprotein 1	0.02228000	0.17823147	0.07563636	0.24440146	0.05528947	0.26004334	0.558308	0.941293
PALLD	Palladin	0.7254800	0.8709741	0.4082727	0.6601178	0.4244921	0.4886037	0.689612	0.941333
PAXX	Protein PAXX	1.1923000	0.2794898	1.1326205	0.4830397	1.1626632	0.4865867	0.967755	0.999177
PCBD1	Pterin-4-alpha-carbinolamine dehydratase	0.7732000	0.5530821	0.3433909	0.4144872	0.3303053	0.4693765	0.186718	0.941293
PDE5A	cGMP-specific 3',5'-cyclic phosphodiesterase	4.3596200	0.3070225	3.9695750	1.0813935	4.0918974	0.6496666	0.61564	0.941293
PDIA3	Protein disulfide-isomerase A3	0.3843200	0.2136780	0.3565955	0.3936339	0.4826526	0.6237655	0.503831	0.941293
PDZK1	Na(+)/H(+) exchange regulatory cofactor NHE-RF3	0.3204000	0.6931288	-0.1037568	0.4555062	-0.1246447	0.4566419	0.210968	0.941293
PENK	Proenkephalin-A	0.01464000	0.21135431	0.07844091	0.35786334	0.08106579	0.39086644	0.879143	0.965175
PEPD	Xaa-Pro dipeptidase	0.1256600	0.1285535	0.4241455	0.3603188	0.4776237	0.4149512	0.116448	0.941293
PER3	Period circadian protein homolog 3	1.800420	1.879985	2.357709	1.555277	2.465566	1.398819	0.695085	0.942274
PF4	Platelet factor 4	1.5850000	0.4282353	1.1258795	1.0127829	1.2085447	0.9528238	0.661527	0.941293
PGA4	Pepsin A-4	0.5188200	1.0359296	0.2968227	0.4778211	0.1472316	0.5468426	0.253663	0.941293
PGLYRP2	N-acetylmuramoyl-L-alanine amidase	0.3105800	0.1746380	0.3134136	0.3910455	0.3299395	0.4597930	0.868578	0.962406
PGR	Progesterone receptor	1.0786800	2.0758835	0.3840273	0.9912744	0.1529763	0.6622594	0.0997752	0.918444
PHYKPL	5-phosphohydroxy-L-lysine phospho-lyase	0.8153000	0.3206062	0.6195886	0.4632027	0.6661105	0.5708058	0.69555	0.942274
PI16	Peptidase inhibitor 16	0.1855400	0.1327401	0.3680182	0.3431072	0.3821368	0.3528655	0.471978	0.941293
PIKFYVE	1-phosphatidylinositol 3-phosphate 5-kinase	1.9247000	0.3543757	1.8528568	0.6705894	1.8151368	0.5112045	0.921437	0.983879
PINLYP	phospholipase A2 inhibitor and Ly6/PLAUR domain-containing protein	-0.00680000	0.47105606	-0.08029091	0.60519288	-0.05166842	0.53050817	0.83905	0.961473
PLCB1	1-phosphatidylinositol 4,5-bisphosphate phosphodiesterase beta-1	0.2582600	0.1267112	0.3689818	0.4176808	0.3149316	0.2572949	0.679618	0.941293
PLG	Plasminogen	0.1425200	0.3096386	0.2896091	0.2476657	0.3931368	0.3200931	0.0633961	0.734167
PNLIP	Pancreatic triacylglycerol lipase	0.3565800	0.6482901	0.1242409	0.5673704	0.3350368	0.7789776	0.331829	0.941293
POF1B	Protein POF1B	0.5653200	0.3887061	0.6366295	0.5214889	0.6965342	0.5164331	0.724982	0.950817
POLR2A	DNA-directed RNA polymerase II subunit RPB1	0.2255800	0.2827671	0.2638841	0.3945840	0.2568842	0.3765090	0.934884	0.987127
PON1	Serum paraoxonase/arylesterase 1	0.3002400	0.5405073	0.5694659	0.2476518	0.6892368	0.2176388	0.00181398	0.130244
PPBP	Platelet basic protein	2.0384800	0.3057113	1.6858955	0.9112824	1.7537474	0.7600664	0.736521	0.951131
PPL	Periplakin	0.7558600	0.4468802	0.6304659	0.4083124	0.6460500	0.2881942	0.915198	0.983879
PPM1B	Protein phosphatase 1B	0.2542200	0.3032649	0.3624659	0.4779053	0.3183132	0.4376039	0.807675	0.961473
PRKG1	cGMP-dependent protein kinase 1	6.0349400	0.4372066	5.5345000	1.4602157	5.6950289	0.9365189	0.65816	0.941293
PROS1	Vitamin K-dependent protein S	0.7831600	0.3913517	0.8820114	0.3265450	0.9362237	0.3078806	0.424888	0.941293
PRR4	Proline-rich protein 4	-0.2634800	0.5574706	-0.2096795	0.7925132	-0.1702079	0.8210934	0.956512	0.999177
PRR5	Proline-rich protein 5	0.32246000	0.51833561	-0.06422727	0.73769247	-0.11262368	0.58938303	0.437711	0.941293
PRSS22	Brain-specific serine protease 4	0.9641000	0.2768896	0.7906841	0.4029582	0.7623868	0.6921508	0.719742	0.949953
PSMG4	Proteasome assembly chaperone 4	1.8638600	0.6586251	1.3450045	0.6471136	1.3846500	0.5981858	0.290617	0.941293
PSTPIP2	Proline-serine-threonine phosphatase-interacting protein 2	4.6485600	0.4749960	4.3081682	1.2086996	4.6382342	0.7263032	0.309553	0.941293
PTGES2	Prostaglandin E synthase 2	1.5972400	0.3728406	1.6797023	0.7927276	1.6992605	0.6774418	0.975565	0.999177
PTP4A3	Protein tyrosine phosphatase type IVA 3	0.5157200	0.3679046	0.3891773	0.4838970	0.3301526	0.5140126	0.759712	0.953624
PTPN9	Tyrosine-protein phosphatase non-receptor type 9	0.3340800	0.3508795	0.4856705	0.3493861	0.4058237	0.4587454	0.398894	0.941293
PTRHD1	Putative peptidyl-tRNA hydrolase PTRHD1	4.0219400	0.2580122	3.6481227	0.8599106	3.8341079	0.5362197	0.359272	0.941293
PZP	Pregnancy zone protein	0.1354400	0.7211780	0.3521909	1.2167611	0.4089237	1.3634980	0.812324	0.961473
QSOX1	Sulfhydryl oxidase 1	0.2463200	0.2048794	0.1917477	0.3321612	0.2251447	0.1994769	0.837041	0.961473
RABEP1	Rab GTPase-binding effector protein 1	3.5056600	0.1725946	3.0181023	0.9486066	3.2224632	0.7496294	0.362211	0.941293
RALB	Ras-related protein Ral-B	0.5603400	0.3896262	0.3437386	0.4064927	0.3811842	0.3164200	0.524035	0.941293
RAP1A	Ras-related protein Rap-1A	0.1511600	0.3773564	0.1165500	0.5805138	0.3695105	0.8382298	0.251485	0.941293
RBPMS	RNA-binding protein with multiple splicing	2.6958000	0.9961711	2.1332432	1.4662746	2.1240763	1.2217378	0.640763	0.941293
RELB	Transcription factor RelB	-0.3308000	1.7759671	-0.9195795	0.6693555	-0.8622289	0.6390822	0.315067	0.941293
REPS1	RalBP1-associated Eps domain-containing protein 1	1.0369000	0.6510579	0.9591114	0.5168733	1.2003342	0.6809182	0.198071	0.941293
RICTOR	Rapamycin-insensitive companion of mTOR	0.2879200	0.2928491	0.4376727	0.6872818	0.6087974	0.9348209	0.51843	0.941293
RIDA	2-iminobutanoate/2-iminopropanoate deaminase	0.7328600	0.8659363	0.2846977	0.5092064	0.2988816	0.6089294	0.447379	0.941293
RLN2	Prorelaxin H2	-3.2705800	0.3171671	-2.9093159	1.8751068	-2.9224342	2.0076710	0.920832	0.983879
RNASE1	Ribonuclease pancreatic	0.2560000	0.1523569	0.2046614	0.3694331	0.2544421	0.3882481	0.837599	0.961473
RNASE4	Ribonuclease 4	0.2865400	0.1436008	0.4417841	0.3061949	0.4461368	0.4407120	0.426138	0.941293
RNASE6	Ribonuclease K6	0.2475400	0.1243950	0.2958455	0.2666656	0.2888421	0.3562330	0.743361	0.951131
RNF168	E3 ubiquitin-protein ligase RNF168	0.0907600	0.1464402	0.4520773	0.7533983	0.4725684	0.4981863	0.435578	0.941293
RNF31	E3 ubiquitin-protein ligase RNF31	0.0559200	1.0259846	-0.3209295	0.4429283	-0.2960500	0.6307543	0.519978	0.941293
RPA2	Replication protein A 32 kDa subunit	0.3434600	0.3579738	0.3109409	0.6062572	0.1627342	0.3816965	0.391805	0.941293
S100A13	Protein S100-A13	1.4389200	0.4354721	1.2152955	0.3210022	1.1522237	0.3796442	0.265405	0.941293
SAA4	Serum amyloid A-4 protein	-0.03966000	0.18467077	0.03222500	0.19804775	0.03724737	0.24497756	0.57065	0.941293
SCGB3A1	Secretoglobin family 3A member 1	0.2726000	0.3653324	0.2340977	0.4128118	0.2230579	0.3496200	0.981151	0.999177
SCRIB	Protein scribble homolog	1.8448600	0.2414916	1.7995318	0.6997752	1.7296974	0.5268180	0.850696	0.961473
SDK2	Protein sidekick-2	0.6762200	0.3181767	0.2952977	0.5526275	0.3097263	0.4224799	0.140639	0.941293
SELENOP	Selenoprotein P	0.4065800	0.3140117	0.5839500	0.3651345	0.7881368	0.3659371	0.00546684	0.218066
SELL	L-selectin	0.2516600	0.1224583	0.3480318	0.2971403	0.4446789	0.2814575	0.145118	0.941293
SEMA3G	Semaphorin-3G	0.16204000	0.55893654	-0.04682273	0.37679119	0.01685263	0.38964603	0.482146	0.941293
SEMA6C	Semaphorin-6C	0.2199200	0.2347411	0.3068341	0.5096006	0.1878026	0.2670925	0.392723	0.941293
SERPINA3	Alpha-1-antichymotrypsin	-0.16288000	0.20467626	0.03515455	0.19169284	0.08571579	0.23950845	0.0164743	0.373098
SERPINA4	Kallistatin	0.2955400	0.3207434	0.3152409	0.2720173	0.4131763	0.2541650	0.207856	0.941293
SERPINA5	Plasma serine protease inhibitor	-0.4341600	0.3955961	-0.3938159	0.2459660	-0.3342684	0.2564032	0.407271	0.941293
SERPINA6	Corticosteroid-binding globulin	0.5882600	0.1785203	0.6237614	0.3423813	0.7574947	0.4322072	0.187928	0.941293
SERPINA7	Thyroxine-binding globulin	0.2610400	0.1799787	0.3009750	0.3693187	0.4599711	0.3723082	0.105512	0.923869
SERPINC1	Antithrombin-III	0.1042000	0.2299734	0.2582932	0.1720566	0.3311447	0.1612672	0.00720521	0.235152
SERPIND1	Heparin cofactor 2	0.2130800	0.3227026	0.3979455	0.3592765	0.5308474	0.4321649	0.0945403	0.917296
SERPINF2	Alpha-2-antiplasmin	0.1361800	0.2306781	0.1580727	0.1296754	0.1905658	0.1337635	0.420068	0.941293
SERPING1	Plasma protease C1 inhibitor	0.0890400	0.1455088	0.2020091	0.1967989	0.2418368	0.2182378	0.104179	0.923869
SERPINI1	Neuroserpin	-0.2801200	0.3580783	-0.3170000	0.3165583	-0.2945605	0.3588021	0.931808	0.987068
SFRP4	Secreted frizzled-related protein 4	0.3737000	0.4378643	0.3378568	0.3732807	0.2762868	0.4409705	0.630239	0.941293
SHH	Sonic hedgehog protein	-0.19066000	0.51435615	0.03264318	0.75540525	-0.01347368	0.61981298	0.681752	0.941293
SIRT1	NAD-dependent protein deacetylase sirtuin-1	0.7012400	0.4360836	0.5166795	0.3600386	0.5262868	0.6092696	0.557447	0.941293
SLC9A3R1	Na(+)/H(+) exchange regulatory cofactor NHE-RF1	2.2333400	0.2911235	2.0986023	0.9643948	2.2425263	0.7686283	0.749973	0.951131
SLITRK1	SLIT and NTRK-like protein 1	0.4706000	0.3136453	0.6267705	0.5564975	0.7551711	0.4906888	0.312884	0.941293
SMPD3	Sphingomyelin phosphodiesterase 3	0.1830000	0.3385641	0.4725500	0.3964898	0.5855474	0.5243532	0.173328	0.941293
SNCA	Alpha-synuclein	6.5951200	0.7897702	6.0203273	1.6040987	6.5075079	1.1508149	0.24757	0.941293
SNX15	Sorting nexin-15	2.4984200	0.3232294	1.9998205	0.7247591	2.1077658	0.5835268	0.318225	0.941293
SOD3	Extracellular superoxide dismutase	0.7256600	0.3802279	1.0153295	1.1388531	0.8245158	0.9176668	0.517143	0.941293
SPART	Spartin	3.6466000	0.2452036	3.3205591	1.0332348	3.4857447	0.6892162	0.594019	0.941293
SPINK2	Serine protease inhibitor Kazal-type 2	-0.03176000	0.46089933	0.16308636	0.50159959	0.06671842	0.42186771	0.461743	0.941293
SPRED2	Sprouty-related, EVH1 domain-containing protein 2	2.3479600	0.2871557	2.0945091	0.6935346	2.2073105	0.5883488	0.658435	0.941293
SSBP1	Single-stranded DNA-binding protein, mitochondrial	0.5131800	0.2066495	0.4375136	0.5521342	0.4840000	0.4632560	0.837222	0.961473
ST13	Hsc70-interacting protein	3.6230400	0.3677915	3.1120295	0.6493241	3.2668921	0.5394698	0.189035	0.941293
ST8SIA1	Alpha-N-acetylneuraminide alpha-2,8-sialyltransferase	1.0138800	2.1768718	0.1919591	0.3884782	0.1958289	0.3433348	0.0097108	0.255155
STAT2	Signal transducer and activator of transcription 2	2.3275200	0.3564280	2.1726318	0.8487764	2.2320947	0.5969521	0.822318	0.961473
STX5	Syntaxin-5	1.0228200	1.0319812	0.4371818	0.4793972	0.4267632	0.4511320	0.0702381	0.764105
STX7	Syntaxin-7	1.3150400	0.3761040	0.7227591	0.6372209	0.8773289	0.5703616	0.133405	0.941293
SUMF1	Formylglycine-generating enzyme	-0.0168000	0.6434567	0.4059909	1.3226653	0.1500921	0.7780170	0.490853	0.941293
SUSD5	Sushi domain-containing protein 5	0.1355800	0.4799382	0.4734295	0.4479643	0.5077553	0.3585455	0.115301	0.941293
SYAP1	Synapse-associated protein 1	1.9691200	0.4274263	1.8479864	0.7985078	2.1327026	0.7624649	0.207376	0.941293
TBCA	Tubulin-specific chaperone A	3.5336200	0.4764168	3.2012705	1.1690030	3.5121447	0.9472929	0.387969	0.941293
TCN1	Transcobalamin-1	0.2901200	0.3013642	0.3991045	0.3249763	0.3265684	0.3135845	0.458713	0.941293
TERF1	Telomeric repeat-binding factor 1	0.1892400	0.3416733	0.2563477	0.6103830	0.2296368	0.3926338	0.877846	0.965175
TF	Serotransferrin	0.0619800	0.1872109	0.1031432	0.2892665	0.2058789	0.3466440	0.252327	0.941293
TGFBR1	TGF-beta receptor type-1	0.4147800	0.2277058	0.2156409	0.3455907	0.2545947	0.2418516	0.507793	0.941293
TGOLN2	Trans-Golgi network integral membrane protein 2	0.3029800	0.2042450	0.5669045	0.3313480	0.5747053	0.3542728	0.152975	0.941293
THSD1	Thrombospondin type-1 domain-containing protein 1	-0.06496000	0.46982883	0.14259318	0.44358429	0.09685789	0.52758071	0.762835	0.954208
TLR1	Toll-like receptor 1	0.0964000	0.4670147	0.3816614	0.3549604	0.3218342	0.2638379	0.151905	0.941293
TLR4	Toll-like receptor 4	0.5583400	0.1972578	0.4887205	0.5070351	0.4645316	0.4232482	0.93884	0.988398
TNFAIP8L2	Tumor necrosis factor alpha-induced protein 8-like protein 2	2.0244600	0.4545704	1.9188136	0.9195937	2.1079947	0.6837825	0.545773	0.941293
TNFRSF17	Tumor necrosis factor receptor superfamily member 17	0.3456000	0.3205970	0.1666295	0.4905047	0.1196684	0.5032850	0.639339	0.941293
TNFSF9	Tumor necrosis factor ligand superfamily member 9	-0.25940000	0.45317897	0.03643226	0.38519611	0.03454583	0.47403771	0.441419	0.941293
TOP2B	DNA topoisomerase 2-beta	2.4098200	0.6493275	2.5652136	1.0721213	2.6858421	0.7965019	0.780892	0.961473
TP53BP1	TP53-binding protein 1	-0.7802400	0.4789974	-0.9141932	0.5647626	-0.6676632	0.7096120	0.223009	0.941293
TP53I3	Quinone oxidoreductase PIG3	1.7471000	0.3461697	1.5391318	0.5809347	1.5852947	0.5171032	0.767168	0.956296
TPD52L2	Tumor protein D54	3.4257400	0.2987655	3.0935068	1.0425794	3.3408947	0.7083354	0.400879	0.941293
TPSG1	Tryptase gamma	0.4341800	0.3888469	0.3962568	0.5276062	0.2290789	0.3549247	0.213999	0.941293
TRAF3	TNF receptor-associated factor 3, Isoform 2	0.9626800	0.4212807	0.6226432	0.3579865	0.6342447	0.3509961	0.168164	0.941293
TREML1	Trem-like transcript 1 protein	2.4967000	0.3035355	2.1675545	0.8947762	2.2438263	0.6920279	0.712226	0.946997
TSC1	Hamartin	2.0623800	0.3202678	1.6331136	0.9612759	1.4271342	0.6582587	0.214311	0.941293
TSPYL1	Testis-specific Y-encoded-like protein 1	1.3904400	0.1916131	1.1342295	0.5300718	1.2057868	0.3795453	0.468969	0.941293
TTR	Transthyretin	0.2568200	0.2961594	0.2003364	0.3752082	0.2675947	0.3075926	0.619878	0.941293
TXN	Thioredoxin	1.0482000	0.1805571	0.8886909	0.5080962	1.0800263	0.5766016	0.283124	0.941293
TYRP1	5,6-dihydroxyindole-2-carboxylic acid oxidase	2.2801200	0.6768534	1.3262455	0.8946369	1.6348447	0.9581374	0.0975344	0.918444
UBE2Z	Ubiquitin-conjugating enzyme E2 Z	1.6775200	0.2903549	1.6011909	0.7198957	1.5462289	0.4885526	0.859701	0.961473
UBXN1	UBX domain-containing protein 1	2.2497400	0.3035949	1.9698409	0.7389290	2.1242105	0.6883794	0.554334	0.941293
UNC5D	Netrin receptor UNC5D	0.3467000	0.4234212	0.3262841	0.4004504	0.2974684	0.3074875	0.92226	0.983879
UROD	Uroporphyrinogen decarboxylase	3.6666600	0.5476714	3.3234636	0.9114411	3.4575184	0.7416334	0.59041	0.941293
VAMP8	Vesicle-associated membrane protein 8	3.9878000	0.2585583	3.7626636	0.9871051	3.8901658	0.6831276	0.668363	0.941293
VASP	Vasodilator-stimulated phosphoprotein	2.0972200	0.4456850	2.0778545	0.7461410	2.2623184	0.7038159	0.465407	0.941293
VEGFB	Vascular endothelial growth factor B	0.2861600	0.3633119	0.4545318	0.4696144	0.3829921	0.4414894	0.436447	0.941293
VNN1	Pantetheinase	-0.47522000	1.60862020	-0.04155227	0.86584041	-0.17686579	0.93589407	0.507666	0.941293
VTI1A	Vesicle transport through interaction with t-SNAREs homolog 1A	2.8199800	0.3336661	2.4621523	0.9779624	2.6938079	0.7381742	0.387275	0.941293
WASL	Neural Wiskott-Aldrich syndrome protein	0.04832000	0.66396810	-0.01213409	1.29038968	-0.06854474	0.66068341	0.962468	0.999177
XIAP	E3 ubiquitin-protein ligase XIAP	1.8872000	0.3334538	1.7640250	0.6610457	1.7879868	0.4942941	0.887288	0.970241
YWHAQ	14-3-3 protein theta	3.3828000	0.4396175	3.0469364	1.0184323	3.2259868	0.8097683	0.597951	0.941293
YY1	Transcriptional repressor protein YY1	1.1819600	0.1148258	0.9689159	0.5688729	1.0372000	0.4726972	0.675445	0.941293
ZBP1	Z-DNA-binding protein 1	-0.4437000	0.4297240	-0.7157886	0.3325471	-0.7052053	0.3283061	0.184673	0.941293
ZNF174	Zinc finger protein 174	-0.0081400	0.4399860	0.1909932	0.3058364	0.4644447	0.7304017	0.0338221	0.505772

## Sheet: eTable 7. Summary Stats
eTable 7. Summary statistics of the 52 risk loci for age-related macular degeneration (AMD) (Fritsche et al.) Both the results for the association of the loci with AMD and idiopathic MFC are displayed. Association results were available for 43 loci.
Fritsche Lars G., Wilmar I, Jessica N, et al. A large genome-wide association study of age-related macular degeneration highlights contributions of rare and common variants. Nat Genet. 2015;48(2016):134–143. doi:10.1038/ng.3448
					AMD					Idiopathic MFC
Chromosome	Locus name	Index variante	Chr:Position	Major / minor allele	MAF cases	MAF controls	OR	P		MAF cases	MAF controls	OR	P
1	CFH	rs10922109	1:196,704,632	C/A	.223	.426	0.38	9.6 x 10–618		0.269	0.43	0.516	9.7 x 10-9
2	CFH	rs570618	1:196,657,064	G/T	.580	.364	2.38	2.0 x 10–590		0.495	0.372	1.69	1.1 x 10-5
3	CFH	rs121913059	1:196,716,375	C/T	.003	.00014	20.28	8.9 x 10–24		NA	NA	NA	NA
4	CFH	rs148553336	1:196,613,173	T/C	.003	.009	0.29	8.6 x 10–26		0.004	0.011	0.516	0.316
5	CFH	rs187328863	1:196,380,158	C/T	.054	.028	2.27	1.1 x 10–68		NA	NA	NA	NA
6	CFH (CFHR3/CFHR1)b	rs61818925	1:196,815,450	G/T	.284	.385	0.60	6.0 x 10–165		NA	NA	NA	NA
7	CFH	rs35292876	1:196,706,642	C/T	.021	.009	2.42	8.2 x 10–37		0.012	0.01	1.001	0.998
8	CFH	rs191281603	1:196,958,651	C/G	.007	.006	1.07	0.68		0.003	0.007	0.724	0.736
9	COL4A3	rs11884770	2:228,086,920	C/T	.258	.278	0.90	2.9 x 10–8		0.276	0.271	1.018	0.891
10	ADAMTS9-AS2	rs62247658	3:64,715,155	T/C	.466	.433	1.14	1.8 x 10–14		0.558	0.587	0.922	0.484
11	COL8A1	rs140647181	3:99,180,668	T/C	.023	.016	1.59	1.4 x 10–11		0.014	0.02	0.752	0.571
12	COL8A1	rs55975637	3:99,419,853	G/A	.132	.117	1.15	1.3 x 10–8		0.135	0.118	1.255	0.212
13	CFI	rs10033900	4:110,659,067	C/T	.511	.477	1.15	5.4 x 10–17		0.512	0.508	0.986	0.899
14	CFI	rs141853578	4:110,685,820	C/T	.003	.0008	3.64	6.3 x 10–10		NA	NA	NA	NA
15	C9	rs62358361	5:39,327,888	G/T	.016	.009	1.80	1.3 x 10–14		0.003	0.012	0.446	0.168
16	PRLR/SPEF2	rs114092250	5:35,494,448	G/A	.016	.021	0.70	2.1 x 10–8		0.028	0.031	1.033	0.933
17	C2/CFB/SKIV2L	rs116503776	6:31,930,462	G/A	.090	.148	0.57	1.2x 10–103		0.106	0.142	0.73	0.067
18	C2/CFB/SKIV2L	rs144629244	6:31,946,792	G/A	.016	.012	1.39	2.6 x 10–6		0	0.007	0.326	0.129
19	C2/CFB/SKIV2L (PBX2) b	rs114254831	6:32,155,581	A/G	.284	.260	1.13	9.4 x 10–12		0.203	0.257	0.943	0.727
20	C2/CFB/SKIV2L	rs181705462	6:31,947,027	G/T	.018	.012	1.55	3.1 x 10–10		0.012	0.009	1.894	0.333
21	VEGFA	rs943080	6:43,826,627	T/C	.465	.497	0.88	1.1 x 10–14		0.476	0.494	0.886	0.292
22	KMT2E/SRPK2	rs1142	7:104,756,326	C/T	.370	.346	1.11	1.4 x 10–9		0.387	0.345	1.215	0.111
23	PILRB/PILRA	rs7803454	7:99,991,548	C/T	.209	.190	1.13	4.8 x 10–9		0.202	0.186	1.121	0.435
24	TNFRSF10A	rs79037040	8:23,082,971	T/G	.451	.479	0.90	4.5 x 10–11		0.491	0.518	0.906	0.402
25	MIR6130/RORB	rs10781182	9:76,617,720	G/T	.328	.306	1.11	2.6 x 10–9		0.282	0.316	0.51	0.16
26	TRPM3	rs71507014	9:73,438,605	GC/G	.427	.405	1.10	3.0 x 10–8		NA	NA	NA	NA
27	TGFBR1	rs1626340	9:101,923,372	G/A	.189	.209	0.88	3.8 x 10–10		0.197	0.202	0.982	0.899
28	ABCA1	rs2740488	9:107,661,742	A/C	.255	.275	0.90	1.2 x 10–8		0.252	0.26	0.968	0.807
29	ARHGAP21	rs12357257	10:24,999,593	G/A	.243	.223	1.11	4.4 x 10–8		0.244	0.242	0.988	0.93
30	ARMS2/HTRA1	rs3750846	10:124,215,565	T/C	.436	.208	2.81	6.5 x 10–735		0.185	0.198	0.905	0.479
31	RDH5/CD63	rs3138141	12:56,115,778	C/A	.222	.207	1.16	4.3 x 10–9		0.181	0.221	0.756	0.053
32	ACAD10	rs61941274	12:112,132,610	G/A	.024	.018	1.51	1.1 x 10–9		0.009	0.014	0.724	0.559
33	B3GALTL	rs9564692	13:31,821,240	C/T	.277	.299	0.89	3.3 x 10–10		0.317	0.294	1.118	0.376
34	RAD51B	rs61985136	14:68,769,199	T/C	.360	.384	0.90	1.6 x 10–10		NA	NA	NA	NA
35	RAD51B	rs2842339	14:68,986,999	A/G	.107	.094	1.14	1.4 x 10–6		0.105	0.09	1.230	0.321
36	LIPC	rs2043085	15:58,680,954	T/C	.350	.381	0.87	4.3 x 10–15		0.353	0.397	0.811	0.079
37	LIPC	rs2070895	15:58,723,939	G/A	.195	.217	0.87	2.4 x 10–11		0.192	0.203	0.947	0.699
38	CETP	rs5817082	16:56,997,349	C/CA	.232	.264	0.84	3.6 x 10–19		NA	NA	NA	NA
39	CETP	rs17231506	16:56,994,528	C/T	.348	.315	1.16	2.2 x 10–18		0.305	0.322	0.918	0.485
40	CTRB2/CTRB1	rs72802342	16:75,234,872	C/A	.067	.080	0.79	5.0 x 10–12		0.068	0.066	1.058	0.812
41	TMEM97/VTN	rs11080055	17:26,649,724	C/A	.463	.486	0.91	1.0 x 10–8		0.509	0.522	0.948	0.637
42	NPLOC4/TSPAN10	rs6565597	17:79,526,821	C/T	.400	.381	1.13	1.5 x 10–11		0.341	0.356	0.937	0.609
43	C3	rs2230199	19:6,718,387	C/G	.266	.208	1.43	3.8 x 10–69		0.231	0.213	1.179	0.259
44	C3	rs147859257	19:6,718,146	T/G	.012	.004	2.86	3.1 x 10–28		0.003	0.006	1.017	0.988
45	C3 (NRTN/FUT6) b	rs12019136	19:5,835,677	G/A	.036	.048	0.71	2.4 x 10–15		0.047	0.041	1.133	0.662
46	CNN2	rs67538026	19:1,031,438	C/T	.460	.498	0.90	2.6 x 10–8		NA	NA	NA	NA
47	APOE	rs429358	19:45,411,941	T/C	.099	.135	0.70	2.4 x 10–42		0.133	0.149	0.816	0.205
48	APOE(EXOC3L2/MARK4)b	rs73036519	19:45,748,362	G/C	.284	.302	0.91	3.1 x 10–7		0.31	0.297	1.036	0.783
49	MMP9	rs142450006	20:44,614,991	TTTTC/T	.124	.141	0.85	2.4 x 10–10		0.049	0.053	0.859	0.615
50	C20orf85	rs201459901	20:56,653,724	T/TA	.054	.070	0.76	3.1 x 10–16		NA	NA	NA	NA
51	SYN3/TIMP3	rs5754227	22:33,105,817	T/C	.109	.137	0.77	1.1 x 10–24		0.152	0.131	1.24	0.203
52	SLC16A8	rs8135665	22:38,476,276	C/T	.217	.195	1.14	5.5 x 10–11		0.198	0.197	1.003	0.985
